# Supplementary material for: Establishment of MOS-SF36 percentile ranks in the general youth French population
Source: BMC Psychol. 2022 Mar 20;10:74. doi: 10.1186/s40359-022-00786-9 (PMC8934506; doi:10.1186/s40359-022-00786-9)
Supplement: Supplementary file 1 — Additional file 1: MOS-SF36 scale version used in the present study with associated factors and scaling. [file 40359_2022_786_MOESM1_ESM.xlsx]

## Sheet: Feuil1
Supplementary File 1 : Trognon A. et al. SF-36 Scale
ID	Factor	Scale	Points	Item
Parlez-nous un peu de votre santé générale :
SF01	PCS	GH	5	Dans l'ensemble, pensez-vous que votre santé est :
SF02	n/a	HC	5	Par rapport à l'année dernière à la même époque, comment trouvez-vous votre état de santé en ce moment ?
Les questions suivantes concernent les activités que vous pourriez faire durant une journée classique. Est-ce que votre état de santé vous impose des limites dans ces activités ?
SF03	PCS	PF	3	Efforts physiques importants tels que courir, soulever un objet lourd, faire du sport, etc...
SF04	PCS	PF	3	Efforts physiques modérés tels que déplacer une table, passer l'aspirateur, jouer aux boules, etc...
SF05	PCS	PF	3	Soulever et porter les courses
SF06	PCS	PF	3	Monter plusieurs étages par l'escalier
SF07	PCS	PF	3	Monter un étage par l'escalier
SF08	PCS	PF	3	Se pencher en avant, se mettre à genoux, s'accroupir
SF09	PCS	PF	3	Marcher plus d’un kilomètre à pied
SF10	PCS	PF	3	Marcher plusieurs centaines de mètres
SF11	PCS	PF	3	Marcher une centaine de mètres
SF12	PCS	PF	3	Prendre un bain, une douche ou s'habiller.
Au cours des 4 dernières semaines, avez-vous rencontré l’une des difficultés suivantes au travail ou lors des activités courantes, du fait de votre santé ?
SF13	PCS	RP	2	Avez-vous réduit le temps passé à votre travail ou à vos activités habituelles ?
SF14	PCS	RP	2	Avez-vous accompli moins de choses que vous ne l'auriez souhaité ?
SF15	PCS	RP	2	Avez-vous du arrêter de faire certaines choses ?
SF16	PCS	RP	2	Avez-vous eu des difficultés à faire votre travail ou toute autre activité ? (Par exemple, cela vous a demandé un effort supplémentaire)
Au cours des 4 dernières semaines, avez-vous rencontré l’une des difficultés suivantes au travail ou lors des activités courantes parce que vous étiez déprimé ou anxieux ?
SF17	MCS	RE	2	Avez-vous réduit le temps passé à votre travail ou à vos activités habituelles ?
SF18	MCS	RE	2	Avez-vous accompli moins de chose que vous ne l'auriez souhaité ?
SF19	MCS	RE	2	Avez-vous eu des difficultés à faire ce que vous aviez à faire avec autant de soin et d'attention ?
SF20	MCS	SF	4	Au cours des 4 dernières semaines, dans quelle mesure votre état de santé, physique ou émotionnel, vous a-t-il gêné dans votre vie ou vos relations avec les autres (votre famille, vos amis, vos connaissances) ?
SF21	PCS	BP	4	Au cours de ces 4 dernières semaines, avez-vous enduré des douleurs physiques ?
SF22	PCS	BP	4	Au cours des 4 dernières semaines, dans quelle mesure vos douleurs physiques vous ont-elles limité dans votre travail ou vos activités domestiques ?
Les neuf questions suivantes concernent ce que vous avez ressenti durant les 4 dernières semaines. Pour chaque question, donnez la réponse qui se rapproche le plus de ce que vous avez ressenti.
SF23	MCS	VT	5	Vous vous êtes senti(e) dynamique.
SF24	MCS	MH	5	Vous vous êtes senti(e) très nerveux(se).
SF25	MCS	MH	5	Vous vous êtes senti(e) si découragé(e) que rien ne pouvait vous remonter le moral.
SF26	MCS	MH	5	Vous vous êtes senti(e) calme et détendu(e).
SF27	MCS	VT	5	Vous vous êtes senti(e) débordant(e) d'énergie.
SF28	MCS	MH	5	Vous vous êtes senti(e) triste et abattu(e).
SF29	MCS	VT	5	Vous vous êtes senti(e) épuisé(e).
SF30	MCS	MH	5	Vous vous êtes senti(e) bien dans votre peau.
SF31	MCS	VT	5	Vous vous êtes senti(e) fatigué(e).
SF32	MCS	SF	5	Au cours de ces 4 dernières semaines, y-a-t-il eu des moments où votre état de santé, physique ou émotionnel, vous a gêné dans votre vie ou vos relations avec les autres (votre famille, vos amis, vos connaissances) ?
Ces affirmations sont-elles vraies ou fausses dans votre cas ?
SF33	PCS	GH	5	Je tombe malade plus facilement que les autres.
SF34	PCS	GH	5	Je me porte aussi bien que n'importe qui.
SF35	PCS	GH	5	Je m’attends à ce que mon état de santé se dégrade.
SF36	PCS	GH	5	Je suis en parfaite santé.
