# Supplementary material for: Establishment of MOS-SF36 percentile ranks in the general youth French population
Source: BMC Psychol. 2022 Mar 20;10:74. doi: 10.1186/s40359-022-00786-9 (PMC8934506; doi:10.1186/s40359-022-00786-9)
Supplement: Supplementary file 2 — Additional file 2: Dataset used in the present study. [file 40359_2022_786_MOESM2_ESM.xlsx]

## Sheet: Feuil1
Supplementary File 2 : Trognon A. et al. SF-36 dataset
sujet	gender	age	nsc	sf01	sf02	sf03	sf04	sf05	sf06	sf07	sf08	sf09	sf10	sf11	sf12	sf13	sf14	sf15	sf16	sf17	sf18	sf19	sf20	sf21	sf22	sf23	sf24	sf25	sf26	sf27	sf28	sf29	sf30	sf31	sf32	sf33	sf34	sf35	sf36
S01	Homme	24	5	4	3	1	1	1	1	1	1	1	1	1	1	0	0	0	0	0	0	0	1	1	1	5	2	1	4	3	2	2	4	3	2	4	4	3	4
S02	Femme	32	6	3	4	2	1	1	1	1	1	1	1	1	1	0	0	0	0	0	0	0	1	2	1	4	2	1	4	4	1	2	4	3	1	2	5	1	4
S03	Homme	28	5	5	4	1	1	1	1	1	1	1	1	1	1	0	0	0	0	0	0	0	1	1	1	4	2	1	4	3	2	2	5	2	1	4	5	1	5
S04	Femme	61	6	2	3	1	1	1	1	1	1	1	1	1	1	0	0	0	0	0	0	0	1	1	1	4	4	2	2	2	3	4	3	4	3	1	4	4	2
S05	Femme	22	4	4	5	1	1	1	1	1	2	1	1	1	1	0	0	0	0	0	1	1	1	1	1	4	2	1	4	5	2	3	4	3	2	1	5	2	5
S06	Homme	28	6	4	3	1	1	1	1	1	1	1	1	1	1	0	0	0	0	0	0	0	1	1	1	4	2	1	4	4	1	2	4	2	1	1	4	2	4
S07	Femme	23	5	5	3	1	1	1	1	1	1	1	1	1	1	0	0	0	0	0	1	1	2	1	1	3	4	2	3	2	2	4	4	4	2	1	5	1	5
S08	Femme	30	6	1	4	2	1	1	1	1	1	1	1	1	1	1	1	1	1	1	1	1	4	3	3	1	3	2	2	1	2	5	1	5	4	5	2	2	2
S09	Femme	27	5	4	4	2	1	1	1	1	1	1	1	1	1	0	0	0	0	1	1	1	3	1	1	3	4	3	3	2	3	2	3	3	3	2	3	1	4
S10	Homme	24	6	4	3	2	1	1	1	1	1	1	1	1	1	0	0	0	0	0	0	0	1	1	1	3	3	1	4	3	1	2	4	2	1	2	5	1	4
S11	Homme	21	5	3	4	1	1	1	1	1	1	1	1	1	1	0	0	0	0	1	1	1	2	1	1	4	4	2	3	3	2	2	4	4	2	2	4	2	4
S12	Homme	18	2	5	3	2	1	1	1	1	1	1	1	1	1	0	0	0	0	0	0	1	3	1	1	4	1	2	3	4	2	2	4	3	3	2	4	1	4
S13	Femme	30	6	3	3	2	1	2	1	1	1	1	1	1	1	0	1	0	1	1	1	1	2	2	2	1	2	4	3	1	3	4	3	4	2	2	4	2	4
S14	Homme	24	4	3	4	2	1	1	1	1	1	1	1	1	1	0	1	1	0	1	1	1	3	3	1	3	4	2	2	4	3	4	3	4	3	2	3	2	4
S15	Homme	23	2	3	3	1	1	1	1	1	1	1	1	1	1	0	0	0	0	0	1	0	1	2	1	3	4	2	4	3	3	2	3	3	2	4	3	1	4
S16	Homme	23	4	2	3	1	1	1	1	1	1	1	1	1	1	0	0	0	0	1	1	0	2	1	1	2	3	4	4	3	3	3	3	3	2	2	5	4	4
S17	Femme	23	5	4	4	1	1	1	1	1	1	1	1	1	1	0	0	0	0	0	0	0	1	1	1	4	2	1	4	4	2	1	4	2	1	1	5	1	5
S18	Femme	19	2	4	3	2	1	2	2	1	1	1	1	1	1	0	0	0	0	0	0	0	1	2	1	4	1	1	3	3	3	2	5	4	1	5	4	4	5
S19	Homme	33	6	4	4	1	1	1	1	1	1	1	1	1	1	0	1	0	0	0	1	0	1	2	2	4	2	1	3	3	2	3	4	3	2	1	4	2	4
S20	Femme	21	4	3	2	2	1	1	1	1	1	1	1	1	1	0	0	0	0	1	1	1	3	1	1	2	5	3	3	3	4	4	2	5	3	2	3	4	4
S21	Homme	24	4	2	3	1	1	1	1	1	1	1	1	1	1	1	0	1	0	1	0	1	3	2	2	2	3	5	2	1	4	3	2	4	4	2	2	5	1
S22	Femme	22	5	5	3	1	1	1	1	1	1	1	1	1	1	0	0	0	0	0	0	0	1	1	1	4	2	1	4	4	1	2	5	3	1	1	5	1	5
S23	Femme	36	1	4	4	1	1	1	1	1	1	1	1	1	1	0	0	0	0	0	0	0	2	2	1	4	3	1	4	4	1	3	4	3	2	1	4	1	4
S24	Femme	25	5	4	3	3	2	2	1	1	1	1	1	1	1	0	0	0	0	0	0	0	3	2	1	4	3	3	3	3	2	3	4	4	3	2	4	2	4
S25	Femme	21	4	2	2	1	1	1	1	1	1	1	1	1	1	0	0	0	0	0	0	0	1	2	2	4	3	1	2	2	3	3	3	4	1	1	5	2	3
S26	Femme	19	4	4	3	3	1	1	2	1	1	1	1	1	1	0	0	0	1	0	0	0	2	1	1	3	4	1	3	3	2	4	2	4	3	1	4	1	4
S27	Femme	29	6	4	3	1	1	1	1	1	1	1	1	1	1	0	0	0	0	0	0	0	3	2	1	3	4	4	3	3	4	5	3	5	4	3	4	3	4
S28	Femme	22	5	3	4	1	1	1	1	1	1	1	1	1	1	0	1	0	0	0	1	0	1	2	2	4	3	3	4	3	3	3	3	2	3	2	5	2	4
S29	Femme	20	3	3	3	3	2	1	3	1	1	2	1	1	1	0	0	0	0	0	0	0	2	3	2	3	4	1	3	1	1	4	2	4	1	3	2	4	1
S30	Femme	22	4	3	4	2	1	1	1	1	1	1	1	1	1	0	0	0	0	0	0	0	1	2	1	4	2	1	4	4	1	2	3	3	1	4	5	1	4
S31	Femme	17	2	2	2	2	1	1	1	1	1	1	1	1	1	1	1	1	1	1	1	1	3	2	1	2	3	5	2	2	5	5	1	5	4	5	2	4	1
S32	Femme	22	4	3	1	2	1	2	2	1	1	1	1	1	1	1	1	1	1	1	1	1	3	4	3	3	5	4	2	3	4	4	2	4	4	5	2	4	1
S33	Femme	21	5	4	3	1	1	1	1	1	1	1	1	1	1	0	0	0	0	0	0	0	1	2	1	4	3	1	3	4	2	3	4	3	2	2	4	1	5
S34	Femme	22	5	3	3	2	1	2	2	1	1	1	1	1	1	0	0	0	0	0	1	1	2	2	2	3	4	3	3	2	3	3	3	4	2	1	3	4	4
S35	Femme	21	4	1	2	3	1	3	2	1	1	2	1	1	1	1	1	1	1	1	1	1	3	4	3	2	5	4	2	2	4	4	1	4	4	5	1	5	1
S36	Femme	22	5	3	3	2	1	1	2	1	1	1	1	1	1	0	1	0	0	0	1	1	2	2	1	3	1	1	4	2	2	3	3	4	3	5	3	4	3
S37	Femme	19	2	1	1	2	2	1	2	1	1	2	2	2	2	1	1	1	1	1	1	1	3	2	2	2	3	5	1	1	5	4	1	4	4	1	3	4	1
S38	Femme	23	6	3	3	2	1	1	2	1	1	1	1	1	1	0	0	0	0	0	0	0	2	2	1	4	2	1	4	4	1	2	4	2	1	4	4	2	4
S39	Femme	25	5	2	2	2	1	1	2	1	2	1	3	1	1	0	0	0	0	0	1	1	2	3	2	3	4	2	3	3	3	4	3	3	3	4	2	4	2
S40	Femme	19	2	1	1	3	2	1	3	1	2	1	1	1	1	1	1	1	1	1	1	1	4	4	3	2	4	5	2	1	5	5	3	5	5	5	1	5	1
S41	Femme	34	6	4	4	1	1	1	1	1	1	1	1	1	1	0	0	0	0	0	0	0	1	2	1	3	3	2	4	4	2	2	4	2	2	1	5	2	5
S42	Femme	23	5	5	3	1	1	1	1	1	1	1	1	1	1	0	0	0	0	1	1	1	2	1	1	3	4	4	3	3	4	3	2	3	3	1	5	1	5
S43	Femme	23	4	2	3	2	1	1	1	1	1	1	1	1	1	0	0	0	0	0	0	0	3	1	1	3	3	3	4	3	3	2	1	3	3	1	2	3	2
S44	Femme	22	4	3	1	1	1	1	1	1	1	1	1	1	1	1	1	0	0	0	0	0	3	1	1	3	2	3	2	1	1	4	4	5	3	2	3	4	4
S45	Homme	21	5	4	3	1	1	1	1	1	1	1	1	1	1	0	1	0	0	1	1	1	2	2	2	4	2	3	3	2	3	4	3	4	3	4	3	4	2
S46	Femme	22	5	3	3	3	1	1	1	1	1	2	1	1	1	0	0	0	1	1	0	1	2	2	1	3	4	2	3	2	3	4	4	4	3	2	4	1	4
S47	Femme	21	3	4	3	1	1	1	2	1	1	1	1	1	1	0	0	0	0	0	0	0	1	2	2	4	1	2	4	3	1	2	2	3	1	2	4	1	4
S48	Femme	23	5	3	2	2	1	1	1	1	1	1	1	1	1	0	0	0	0	0	1	1	3	2	1	2	5	3	3	2	4	4	3	4	3	1	3	5	2
S49	Femme	22	4	3	3	1	1	1	1	1	1	1	1	1	1	0	0	0	0	1	1	1	3	3	2	3	4	3	3	2	4	3	3	4	3	2	4	2	3
S50	Femme	21	5	4	2	2	1	1	2	1	3	1	1	1	1	1	0	0	0	1	0	1	3	3	2	4	5	4	2	1	4	5	1	5	4	4	3	3	4
S51	Femme	21	5	3	2	2	1	1	1	1	1	1	1	1	1	1	1	1	0	1	1	1	3	2	2	2	3	4	2	2	5	5	2	5	4	1	4	5	4
S52	Homme	21	4	3	4	1	1	1	1	1	1	1	1	1	1	0	0	0	0	0	0	0	2	1	1	3	2	1	3	3	3	3	3	4	2	1	4	3	3
S53	Homme	22	4	3	3	2	1	2	1	1	1	1	1	1	1	1	1	0	0	1	1	1	3	2	2	2	3	3	2	1	3	3	2	5	2	2	4	1	3
S54	Femme	19	3	3	3	2	2	2	2	1	2	2	2	2	2	0	1	0	0	1	1	1	3	3	2	4	3	2	3	4	3	4	4	5	3	1	4	3	4
S55	Femme	23	5	5	4	1	1	1	1	1	1	1	1	1	1	0	0	0	0	1	1	1	1	1	1	4	4	2	3	3	2	3	4	4	2	2	5	1	5
S56	Femme	18	2	4	3	1	1	1	1	1	1	1	1	1	1	0	1	0	0	0	1	1	2	2	2	4	3	2	3	3	2	3	4	4	2	2	4	2	4
S57	Femme	18	2	4	5	1	1	1	1	1	1	1	1	1	1	0	0	0	0	0	0	0	2	2	1	4	2	2	4	4	2	2	4	2	3	1	5	1	4
S58	Femme	23	4	4	3	2	1	1	1	1	1	1	1	1	1	1	1	1	1	0	0	0	1	2	2	3	2	1	4	4	1	3	4	3	2	1	5	1	4
S59	Femme	19	3	4	4	1	1	1	1	1	1	1	1	1	1	0	0	0	0	0	0	0	2	2	1	4	2	1	4	4	2	1	4	3	2	2	4	2	4
S60	Femme	19	2	4	4	1	1	1	1	1	1	1	1	1	1	0	0	0	0	0	0	0	2	2	1	3	4	2	3	2	1	2	3	3	2	1	4	1	4
S61	Femme	18	2	4	3	1	1	1	1	1	1	1	1	1	1	0	0	0	0	0	0	0	2	3	2	3	2	1	3	3	1	2	5	4	3	1	5	1	5
S62	Femme	20	4	4	3	1	1	1	1	1	1	1	1	1	1	0	1	0	0	1	1	1	2	2	1	4	3	2	3	4	2	1	3	4	3	2	4	1	5
S63	Femme	22	3	3	1	2	1	1	2	1	1	1	1	1	1	1	1	1	0	0	1	0	4	2	1	2	1	4	3	1	4	4	4	5	5	1	2	1	2
S64	Femme	20	4	4	3	1	1	1	1	1	1	1	1	1	1	0	1	0	0	1	1	1	3	3	1	3	5	4	1	3	5	5	3	5	4	2	3	3	4
S65	Femme	20	2	5	3	1	1	1	1	1	1	1	1	1	1	0	0	0	0	0	0	0	2	1	1	3	4	4	2	3	4	4	2	3	2	2	3	1	5
S66	Femme	25	5	2	3	2	1	1	2	1	1	1	1	1	1	0	1	0	0	1	1	1	3	3	2	2	3	4	3	1	4	5	1	5	3	4	3	5	2
S67	Femme	18	3	3	3	2	1	1	1	1	1	1	1	1	1	0	0	0	0	0	0	1	2	2	2	4	4	2	3	3	2	4	3	5	3	2	4	1	4
S68	Femme	19	2	2	4	3	1	2	2	1	1	2	1	1	1	1	1	1	1	1	1	0	3	3	2	3	3	2	4	4	4	4	5	5	2	5	1	5	1
S69	Femme	21	4	3	2	1	1	1	1	1	1	1	1	1	1	0	0	0	0	0	0	0	3	1	1	3	4	4	3	2	4	3	2	2	3	3	3	2	2
S70	Femme	19	2	4	4	1	1	1	1	1	1	1	1	1	1	0	0	0	0	0	1	1	3	1	1	3	2	4	3	2	3	2	3	2	2	2	5	3	4
S71	Femme	45	4	2	4	2	1	1	1	1	1	1	1	1	1	0	0	0	0	0	0	0	2	2	1	4	2	1	5	4	2	2	5	2	1	2	4	2	4
S72	Femme	21	2	1	4	2	1	2	1	1	1	1	1	1	1	1	1	1	1	0	0	0	3	3	3	3	2	3	4	2	2	4	5	4	3	4	2	4	1
S73	Femme	22	4	4	3	1	1	1	1	1	1	1	1	1	1	1	1	1	1	1	1	1	1	3	3	4	1	1	4	2	4	4	5	4	3	2	4	2	4
S74	Femme	20	3	3	4	1	1	1	1	1	1	1	1	1	1	0	0	0	0	0	1	1	3	1	1	3	3	3	3	2	3	4	2	4	3	3	2	2	4
S75	Femme	19	2	4	3	2	1	1	1	1	1	1	1	1	1	0	0	0	0	0	0	0	2	2	2	4	5	3	2	3	3	4	4	5	3	2	4	3	4
S76	Femme	21	4	5	5	1	1	1	1	1	1	1	1	1	1	0	0	0	0	0	0	0	1	2	2	5	2	1	4	5	2	2	5	2	1	2	4	2	4
S77	Femme	21	2	4	5	2	1	1	2	1	3	1	1	1	1	0	1	1	1	0	0	0	1	2	2	3	2	1	4	2	2	3	4	3	3	2	5	1	5
S78	Femme	18	2	2	1	1	1	1	1	1	1	1	1	1	1	0	1	0	0	1	1	0	3	2	1	2	5	4	2	2	5	5	1	4	4	5	4	4	1
S79	Femme	22	5	4	4	1	1	1	1	1	1	1	1	1	1	0	0	0	0	0	0	0	2	2	2	4	4	3	4	4	3	2	3	3	1	1	5	4	4
S80	Femme	19	2	3	2	2	1	1	2	1	2	1	1	1	1	0	0	0	0	0	0	0	1	3	2	3	4	1	3	3	2	3	1	4	2	2	3	1	3
S81	Femme	32	5	4	5	2	1	3	1	1	1	1	1	1	1	0	0	0	0	0	1	1	3	2	1	4	4	1	4	3	2	3	4	4	4	1	5	1	5
S82	Femme	21	4	2	2	1	1	1	1	1	1	1	1	1	1	0	1	0	0	0	0	0	3	2	1	3	4	4	2	3	4	4	2	4	4	4	2	3	2
S83	Femme	20	4	4	3	1	1	1	1	1	1	1	1	1	1	0	1	0	0	0	0	1	2	1	1	4	1	2	5	5	1	3	3	3	1	1	4	2	5
S84	Femme	18	2	3	2	2	1	1	1	1	1	1	1	1	1	0	0	0	0	0	0	0	3	2	1	3	4	5	2	1	4	4	2	5	4	4	3	4	2
S85	Femme	22	4	2	2	3	1	1	2	2	1	1	1	1	1	0	1	0	0	0	1	0	3	3	2	1	3	4	3	1	3	5	1	5	4	5	2	2	3
S86	Femme	21	3	5	3	1	1	1	1	1	1	1	1	1	1	0	0	0	0	0	0	0	1	2	1	4	1	1	4	3	1	1	5	2	1	1	5	3	5
S87	Femme	19	2	4	3	2	1	1	3	1	1	1	1	1	1	0	0	0	0	0	1	0	3	2	1	3	5	5	2	3	4	5	3	4	4	1	4	2	5
S88	Femme	21	4	3	5	1	1	1	1	1	1	1	1	1	1	0	1	0	1	1	1	1	3	2	2	3	3	3	2	2	3	4	3	4	3	1	5	1	2
S89	Femme	19	2	4	3	1	1	1	1	1	1	1	1	1	1	0	0	0	0	0	0	0	2	2	1	4	1	1	4	3	1	2	4	3	1	1	4	1	4
S90	Femme	23	4	2	2	1	1	2	1	1	1	1	1	1	1	0	0	0	0	1	1	0	3	2	1	3	4	4	3	2	4	4	1	4	3	3	3	2	2
S91	Femme	20	4	1	2	1	1	1	1	1	2	1	1	1	1	0	0	0	0	0	0	0	3	2	1	3	3	2	3	3	2	4	1	4	3	2	2	3	1
S92	Femme	22	5	3	2	1	1	1	1	1	1	1	1	1	1	0	0	0	0	0	0	0	1	1	1	3	2	1	4	2	2	3	4	4	1	1	5	1	5
S93	Femme	22	4	5	3	1	1	1	1	1	1	1	1	1	1	1	1	1	1	1	1	1	3	2	3	4	2	1	4	4	2	2	4	3	1	4	4	4	5
S94	Femme	20	4	3	4	1	1	1	1	1	1	1	1	1	1	0	0	0	0	0	0	0	2	2	2	4	4	3	3	3	3	4	3	4	3	1	2	3	4
S95	Femme	21	4	3	2	1	1	1	1	1	1	1	1	1	1	0	0	0	0	0	1	0	4	4	4	2	5	5	2	1	5	5	1	5	4	5	2	3	3
S96	Femme	23	5	3	2	2	1	1	2	2	2	1	1	1	1	0	0	0	0	1	1	1	3	2	1	4	2	1	3	3	3	4	3	4	2	2	2	4	1
S97	Homme	38	6	5	3	1	1	1	1	1	1	1	1	1	1	0	0	0	0	0	1	1	3	2	1	3	4	3	2	2	2	3	4	4	3	4	4	1	4
S98	Femme	23	2	4	2	1	1	1	1	1	1	1	1	1	1	0	0	0	1	0	0	1	2	2	1	4	3	2	3	5	1	2	5	2	1	2	5	1	5
S99	Femme	21	4	2	3	2	1	1	1	1	1	1	1	1	1	0	0	0	0	0	0	0	1	2	2	4	3	2	4	4	2	2	3	3	5	3	3	4	2
S100	Homme	18	2	2	4	2	2	1	1	1	2	1	1	1	1	0	1	0	1	0	0	0	3	2	2	4	3	2	4	3	2	3	5	4	2	1	1	4	2
S101	Femme	20	3	4	5	1	1	2	1	1	1	1	1	1	1	0	0	0	0	0	0	0	1	2	1	4	1	1	4	5	1	3	5	3	1	4	2	1	4
S102	Homme	20	3	4	2	1	1	1	1	1	1	1	1	1	1	0	1	1	0	0	1	0	2	2	1	3	3	2	3	3	2	2	4	3	2	1	5	2	4
S103	Femme	20	4	5	5	1	1	1	1	1	1	1	1	1	1	0	0	0	0	0	1	1	2	2	1	5	1	1	4	5	1	1	5	2	2	1	5	1	5
S104	Femme	19	3	3	2	2	1	2	3	2	2	3	1	1	1	0	0	0	1	0	1	1	3	2	1	3	4	3	2	1	3	4	1	4	3	4	3	1	3
S105	Femme	21	4	3	4	1	1	1	1	1	1	1	1	1	1	1	1	0	0	1	1	0	1	2	1	4	4	3	2	3	3	4	4	4	2	1	4	3	4
S106	Femme	21	2	4	3	1	1	1	1	1	1	1	1	1	1	0	1	0	1	0	0	1	2	2	2	4	3	3	4	4	3	2	4	3	2	1	4	2	4
S107	Femme	24	5	3	3	2	1	1	1	1	1	2	1	1	1	0	0	0	0	0	0	0	1	2	1	4	2	2	4	3	2	2	4	2	1	2	4	2	4
S108	Femme	21	4	3	3	2	1	1	2	1	1	1	1	1	1	0	1	0	0	0	0	0	2	2	1	3	3	3	4	3	3	3	3	4	4	2	5	3	3
S109	Femme	22	5	5	4	2	1	2	1	1	1	1	1	1	1	0	0	0	0	0	0	0	2	2	1	4	3	2	4	4	1	1	4	3	2	3	5	2	5
S110	Femme	33	2	2	3	2	3	2	1	1	2	2	2	1	1	0	0	0	1	0	0	0	1	3	3	3	4	2	1	2	5	5	1	4	2	3	2	4	2
S111	Femme	18	4	4	4	1	1	1	1	1	1	1	1	1	1	0	0	0	0	0	0	0	1	2	2	3	3	1	3	2	3	4	5	4	1	4	5	1	5
S112	Femme	22	5	4	3	1	1	1	1	1	1	1	1	1	1	0	0	0	0	1	1	1	2	1	1	4	3	2	4	4	2	1	4	3	2	1	4	2	4
S113	Homme	19	2	4	3	2	1	1	2	1	1	1	1	1	1	0	1	0	0	0	1	0	2	1	1	1	3	2	3	1	2	1	3	1	1	1	5	4	5
S114	Femme	18	2	5	3	1	1	1	1	1	1	1	1	1	1	0	1	0	0	1	1	1	3	2	2	2	4	5	2	2	4	5	4	5	4	1	3	2	5
S115	Femme	21	4	3	4	1	1	1	1	1	1	1	1	1	1	0	1	1	1	1	1	1	3	1	1	3	4	1	2	1	2	2	2	3	3	4	2	4	2
S116	Femme	21	4	3	5	2	1	2	1	1	1	1	1	1	1	1	1	1	1	1	1	0	2	3	3	3	5	4	3	3	3	4	2	4	3	4	3	4	3
S117	Femme	20	4	5	3	1	1	1	1	1	1	1	1	1	1	1	1	0	0	0	1	1	2	1	1	4	2	1	4	5	1	2	5	3	1	1	5	1	5
S118	Femme	22	5	5	5	1	1	2	1	1	1	1	1	1	1	0	1	1	0	0	0	0	2	3	4	3	2	4	3	3	4	4	4	4	4	1	4	2	5
S119	Femme	23	5	4	3	2	1	1	2	1	1	1	1	1	1	0	0	0	0	0	0	1	2	1	1	4	4	2	3	3	3	2	3	4	2	1	5	1	4
S120	Homme	18	2	4	3	1	1	1	1	1	1	1	1	1	1	0	0	0	0	0	0	0	1	2	1	4	1	2	3	4	2	2	4	2	1	3	5	2	4
S121	Femme	22	2	3	3	2	1	1	2	1	1	1	1	1	1	0	0	0	0	0	0	0	2	2	2	3	4	2	3	3	3	4	2	4	2	4	3	3	2
S122	Femme	21	4	4	3	1	1	1	1	1	1	1	1	1	1	0	0	0	0	0	0	1	3	1	1	4	3	2	3	3	2	2	3	3	3	3	4	3	4
S123	Femme	22	4	4	2	1	1	1	1	1	1	1	1	1	1	0	0	0	0	0	0	0	1	2	1	5	2	1	4	4	1	1	3	3	1	4	4	1	4
S124	Femme	23	4	4	3	1	1	1	1	1	1	1	1	1	1	0	1	0	0	1	1	1	3	1	1	2	4	3	1	2	4	5	3	4	4	1	4	2	4
S125	Femme	21	2	4	3	1	1	1	1	1	1	1	1	1	1	0	1	0	0	0	0	0	1	2	1	3	2	1	3	2	3	1	3	4	1	2	4	1	4
S126	Femme	22	4	4	4	1	1	1	1	1	1	1	1	1	2	0	0	0	0	0	1	1	2	2	1	4	1	1	3	4	2	2	3	4	2	1	5	1	5
S127	Femme	20	4	5	3	1	1	1	1	1	1	1	1	1	1	0	0	0	0	0	0	0	1	1	1	4	3	2	4	4	2	3	4	4	2	1	5	1	5
S128	Femme	22	5	4	3	2	1	1	1	1	1	1	1	1	1	0	0	0	0	1	1	1	3	2	1	3	4	3	3	3	3	2	3	4	3	3	4	3	4
S129	Homme	23	4	4	3	1	1	1	1	1	1	1	1	1	1	0	0	0	0	0	0	0	1	1	1	4	3	2	2	3	1	3	3	4	1	1	4	3	4
S130	Femme	26	2	3	4	2	1	1	1	1	1	1	1	1	1	0	1	0	1	1	1	1	2	2	2	2	4	2	3	1	1	4	4	5	2	2	4	2	4
S131	Femme	23	5	4	3	1	1	1	1	1	1	1	1	1	1	0	0	0	0	0	1	1	2	1	1	4	3	2	3	3	2	1	3	4	2	1	4	2	4
S132	Femme	24	5	3	2	1	1	1	1	1	1	1	1	1	1	0	0	0	0	1	1	1	3	2	2	3	5	4	2	2	4	4	2	4	4	2	2	3	2
S133	Femme	20	4	3	2	1	1	1	1	1	1	1	1	1	1	0	0	0	0	0	0	1	2	2	1	4	2	1	4	3	2	3	5	4	1	1	5	2	4
S134	Femme	19	2	5	3	1	1	1	1	1	1	1	1	1	1	0	0	0	0	1	1	1	1	1	1	3	3	2	3	4	3	3	3	4	3	1	4	2	4
S135	Femme	25	5	4	4	2	1	2	1	1	1	1	1	2	1	0	1	0	0	1	1	0	2	2	1	4	5	4	3	4	4	4	4	4	4	3	4	1	5
S136	Femme	18	2	4	3	2	1	2	2	1	2	1	1	1	1	0	0	0	0	1	1	1	3	3	2	3	5	4	3	2	4	4	2	5	4	3	4	4	3
S137	Femme	21	5	4	4	1	1	1	1	1	1	1	1	1	1	0	0	0	0	0	0	1	2	2	2	4	4	2	3	2	1	1	4	4	3	2	4	2	4
S138	Femme	20	4	3	3	2	2	2	2	1	2	2	1	1	1	0	0	0	0	0	0	0	2	2	2	4	2	1	4	4	1	3	2	3	1	4	3	3	4
S139	Femme	20	4	3	3	1	1	1	1	1	1	1	1	1	1	1	1	1	1	1	1	1	2	2	2	4	4	3	2	3	4	2	4	3	2	1	4	2	4
S140	Femme	22	5	4	3	1	1	1	1	1	1	1	1	1	1	0	0	0	0	0	1	1	3	1	1	4	4	4	2	3	4	4	3	5	3	1	5	1	5
S141	Femme	23	5	4	5	1	1	1	1	1	1	1	1	1	1	0	1	1	1	0	0	0	2	2	2	4	2	1	4	4	1	2	4	3	3	2	5	1	5
S142	Femme	23	4	2	2	1	1	1	1	1	1	1	1	1	1	0	0	0	0	1	1	1	4	3	2	2	4	5	5	2	5	4	1	4	4	2	3	4	3
S143	Femme	21	3	3	3	1	1	1	1	1	1	1	1	1	1	0	1	0	0	0	0	0	1	2	1	3	3	1	4	3	1	2	4	4	1	4	5	3	5
S144	Femme	25	5	2	2	2	1	2	2	1	1	1	1	1	1	1	1	1	1	1	1	1	3	2	2	3	4	4	2	3	4	4	3	3	3	4	2	3	2
S145	Femme	20	4	3	3	2	1	1	1	1	1	1	1	1	1	1	1	0	0	1	1	0	3	2	2	3	5	3	2	3	3	3	2	4	3	1	5	1	4
S146	Homme	25	5	4	4	1	1	1	1	1	1	1	1	1	1	0	0	0	0	0	0	0	2	3	2	4	4	2	3	3	2	3	4	4	2	1	5	1	4
S147	Femme	38	5	3	3	1	1	1	1	1	1	1	1	1	1	0	0	0	0	1	1	1	3	3	3	4	2	1	4	3	2	3	4	3	4	2	4	1	4
S148	Femme	25	5	4	2	1	1	1	1	1	1	1	1	1	1	0	0	0	0	0	0	0	1	1	1	4	2	1	4	4	1	3	4	3	1	3	4	1	4
S149	Femme	19	4	3	4	1	1	1	1	1	1	1	1	1	1	0	0	0	0	0	0	0	1	2	1	4	2	1	3	3	3	2	3	3	1	1	4	3	4
S150	Femme	18	2	2	2	1	1	1	1	1	1	1	1	1	1	0	0	0	0	1	1	1	3	3	3	4	4	3	2	3	3	5	2	5	4	3	5	1	4
S151	Femme	20	4	3	3	1	1	1	1	1	1	1	1	1	1	0	0	0	0	0	1	1	2	2	1	3	3	2	2	3	3	5	4	5	2	1	3	3	2
S152	Femme	25	5	4	3	2	1	1	1	1	1	1	1	1	1	0	0	0	0	0	0	0	2	1	1	4	4	2	4	3	3	3	4	3	3	1	5	1	5
S153	Femme	21	4	3	3	1	1	1	1	1	1	1	1	1	1	0	0	0	0	0	1	1	2	3	2	3	4	3	3	3	4	4	5	3	3	1	3	2	2
S154	Femme	19	3	3	3	2	1	1	2	1	1	1	1	1	1	0	0	0	0	0	0	0	3	3	3	3	2	3	4	3	3	3	5	4	3	2	4	2	4
S155	Femme	18	2	3	2	1	1	1	1	1	1	1	1	1	1	0	1	0	0	0	0	0	2	2	1	3	3	2	3	3	2	3	4	3	2	2	4	3	4
S156	Femme	22	5	2	2	2	1	2	1	1	1	1	1	1	1	1	1	0	1	1	1	1	3	3	2	2	3	4	2	2	4	5	2	5	4	3	2	3	2
S157	Femme	18	2	3	4	2	1	2	1	1	1	1	1	1	1	0	0	0	0	0	0	0	3	2	2	4	2	1	3	3	2	3	3	4	3	2	4	2	4
S158	Homme	18	2	4	2	2	2	2	1	1	2	3	1	1	1	0	1	1	1	1	1	1	3	3	4	3	3	1	4	2	2	3	1	4	4	1	3	1	5
S159	Homme	23	5	3	3	1	1	1	1	1	1	1	1	1	1	0	1	0	0	0	0	0	1	2	2	3	2	2	4	3	2	3	2	4	2	1	4	2	4
S160	Femme	25	4	3	3	1	1	1	1	1	1	1	1	1	1	0	0	0	0	0	0	0	2	1	1	4	3	2	4	4	3	3	3	3	3	2	4	1	5
S161	Femme	22	4	4	2	2	1	1	1	1	1	1	1	1	2	1	1	1	1	0	0	1	2	3	3	4	3	3	2	4	3	5	3	2	2	1	4	4	3
S162	Femme	22	5	4	2	2	1	1	1	1	1	1	1	1	1	0	0	0	0	0	1	0	2	1	1	4	2	1	3	4	1	2	4	2	1	1	5	2	5
S163	Homme	23	3	3	3	1	1	1	1	1	1	1	1	1	1	0	0	0	0	0	1	1	3	1	1	2	3	4	2	2	4	4	3	4	4	2	3	4	3
S164	Femme	19	4	4	3	1	1	1	1	1	1	1	1	1	1	0	1	1	0	1	1	1	3	2	2	3	5	4	2	3	4	4	3	4	4	1	4	5	4
S165	Femme	19	2	3	2	2	1	1	2	1	2	1	1	1	1	0	0	0	0	0	0	0	3	3	3	4	3	2	2	3	4	4	3	4	4	3	4	2	2
S166	Femme	22	5	5	4	1	1	1	1	1	1	1	1	1	1	0	0	0	0	0	0	1	3	2	1	3	4	2	2	3	2	4	4	4	3	1	5	1	5
S167	Homme	19	2	3	3	1	1	1	1	1	1	1	1	1	1	1	1	0	1	1	1	1	3	2	1	3	3	4	3	3	4	4	3	4	4	2	3	3	3
S168	Femme	21	5	4	3	1	1	1	1	1	1	1	1	1	1	0	0	0	0	0	1	1	2	2	1	3	4	2	3	4	1	3	3	4	2	2	4	4	2
S169	Femme	27	5	5	5	1	1	1	1	1	1	1	1	1	1	0	0	0	0	0	0	0	1	2	1	4	2	1	4	3	1	2	4	2	1	2	5	2	4
S170	Femme	26	6	3	3	1	1	1	1	1	1	1	1	1	1	0	0	0	0	0	0	0	1	2	1	4	3	2	3	4	3	4	4	4	1	3	4	3	4
S171	Femme	22	4	2	4	2	1	2	3	1	3	2	1	1	1	0	1	1	0	1	1	1	4	2	2	3	4	4	3	2	4	5	1	4	4	4	2	1	4
S172	Femme	25	4	1	2	1	1	1	1	1	1	1	1	1	1	0	1	1	0	0	1	1	3	3	2	3	5	3	3	2	3	4	1	5	3	4	2	5	2
S173	Femme	21	4	3	2	2	1	1	1	1	1	1	1	1	1	1	1	1	1	1	1	1	4	3	3	2	4	5	2	1	5	5	1	5	4	3	2	3	2
S174	Femme	18	2	5	3	1	1	1	1	1	1	1	1	1	1	0	0	0	0	0	1	0	2	2	2	4	4	3	3	2	2	2	4	4	2	1	5	2	5
S175	Femme	25	2	3	2	2	1	1	1	1	1	1	1	1	1	0	1	0	0	1	1	1	3	3	2	3	4	4	2	2	4	4	2	4	4	4	3	2	4
S176	Femme	21	4	4	3	2	1	1	1	1	1	1	1	1	1	0	0	0	0	1	1	1	3	2	2	3	4	4	2	3	3	4	2	4	4	4	3	2	4
S177	Femme	18	2	2	1	2	1	1	2	1	1	1	1	1	1	0	1	0	0	1	1	1	2	2	2	3	4	5	3	2	4	5	2	5	3	4	3	2	3
S178	Femme	22	5	3	3	2	1	1	2	1	1	1	1	1	1	0	1	0	0	0	1	1	2	2	1	3	4	4	2	2	3	3	2	4	3	2	3	3	3
S179	Femme	22	3	2	2	3	2	1	1	2	1	1	1	1	1	0	1	0	0	1	1	1	3	3	2	4	2	4	4	3	4	4	4	3	2	2	4	4	4
S180	Femme	21	5	4	4	2	1	1	2	1	1	1	1	1	1	0	0	0	0	0	0	1	2	2	2	3	3	2	4	2	2	4	3	4	3	1	4	4	4
S181	Homme	22	4	3	3	3	2	2	1	1	1	1	1	1	1	0	1	0	0	1	0	0	2	3	2	4	3	2	3	4	3	3	3	4	2	4	4	2	3
S182	Femme	23	3	3	5	2	1	1	2	1	1	2	1	1	1	0	0	0	0	0	1	0	2	2	2	4	2	2	4	3	3	3	3	3	2	3	3	2	4
S183	Femme	19	2	3	4	1	1	1	1	1	1	1	1	1	1	0	0	0	0	1	1	1	3	2	2	3	4	3	3	3	3	3	2	4	3	4	2	2	3
S184	Homme	19	2	4	2	2	1	1	1	1	2	1	1	1	1	0	1	1	0	1	1	1	3	2	1	4	5	4	3	4	4	5	3	4	3	1	4	2	4
S185	Femme	32	5	3	4	1	1	1	1	1	1	1	1	1	1	0	0	0	0	0	0	0	1	2	1	3	3	3	3	3	3	4	3	4	1	1	4	1	4
S186	Femme	21	2	1	2	3	2	1	3	3	1	2	3	1	1	0	1	1	1	1	1	1	3	4	3	2	4	5	2	1	4	5	1	5	4	4	2	4	1
S187	Femme	24	5	3	4	1	1	1	1	1	1	1	1	1	1	0	0	0	0	0	1	1	1	2	1	4	3	1	4	4	2	3	5	4	1	1	4	3	4
S188	Femme	25	5	3	2	1	1	1	1	1	1	1	1	1	1	0	0	0	0	0	0	0	2	2	1	2	4	4	3	2	5	3	2	4	4	2	4	5	3
S189	Femme	20	4	3	5	2	1	1	1	1	1	1	1	1	1	0	1	0	0	1	1	1	3	3	2	3	4	3	2	2	3	3	2	4	3	5	2	3	2
S190	Femme	21	5	3	2	1	1	1	1	1	1	1	1	1	1	0	0	1	0	1	1	1	3	3	3	2	4	4	2	1	4	5	2	5	3	2	3	4	3
S191	Femme	23	5	4	4	1	1	1	1	1	1	1	1	1	1	1	1	0	1	1	1	1	2	1	1	4	4	1	3	3	1	4	4	4	2	1	5	1	5
S192	Femme	23	5	3	2	1	1	2	1	1	1	2	1	1	1	1	1	0	0	0	1	1	3	3	2	1	5	4	1	1	5	5	4	5	3	3	4	5	4
S193	Femme	20	3	4	5	1	1	1	1	1	1	1	1	1	1	0	0	0	0	1	1	1	2	2	2	3	2	2	4	3	1	2	4	4	1	1	5	2	4
S194	Homme	21	4	3	3	1	1	1	1	1	1	1	1	1	1	0	0	0	0	0	0	0	1	2	1	4	2	1	4	3	1	2	4	3	1	2	4	2	4
S195	Femme	22	5	2	3	2	1	1	1	1	1	1	1	1	1	0	0	0	0	0	1	0	2	2	2	3	3	1	3	3	2	3	4	4	1	3	4	2	4
S196	Femme	24	6	4	2	1	1	1	1	1	1	1	1	1	1	0	0	0	0	0	0	0	1	2	1	4	4	1	4	4	2	3	5	4	1	1	5	1	5
S197	Femme	21	3	3	4	1	1	1	1	1	1	1	1	1	1	0	0	0	0	0	1	0	2	1	2	3	3	2	4	3	2	4	2	5	2	4	3	3	3
S198	Femme	18	2	4	3	2	1	1	1	1	1	1	1	1	1	0	0	0	0	1	1	1	2	2	1	2	3	2	2	3	3	4	3	4	2	3	4	2	4
S199	Femme	21	5	4	3	2	1	1	1	1	1	1	1	1	1	0	1	0	1	0	1	0	2	2	2	4	3	3	3	3	3	2	3	3	2	2	4	2	4
S200	Femme	25	5	3	3	1	1	1	1	1	1	1	1	1	1	0	0	0	0	0	1	1	3	2	1	4	3	1	2	3	3	4	3	4	2	1	5	3	4
S201	Femme	22	4	2	4	1	1	1	2	1	1	1	1	1	1	0	0	0	0	0	1	1	2	2	1	4	5	3	3	4	2	2	2	3	2	1	4	2	3
S202	Femme	21	4	4	2	1	1	1	1	1	1	1	1	1	1	0	0	0	0	1	1	1	2	1	1	4	3	2	4	3	2	3	4	3	3	2	4	1	4
S203	Femme	22	4	5	3	1	1	1	1	1	1	1	1	1	1	0	0	0	0	0	0	0	1	2	1	4	2	1	4	3	2	2	4	2	1	1	5	2	5
S204	Femme	24	5	5	3	1	1	1	1	1	1	1	1	1	1	0	0	0	0	0	0	0	1	2	1	4	3	2	4	3	3	3	4	3	1	2	5	4	5
S205	Femme	19	3	4	3	1	1	1	1	1	1	1	1	1	1	1	1	0	0	1	1	0	2	2	2	3	3	2	4	4	2	4	4	5	2	1	5	3	5
S206	Femme	19	2	4	2	1	1	1	1	1	1	1	1	1	1	0	0	0	0	0	1	0	3	2	1	3	2	3	4	2	4	4	4	4	4	1	5	1	5
S207	Femme	20	4	3	2	1	1	1	1	1	1	1	1	1	1	1	1	1	0	1	1	1	4	3	3	3	5	5	2	3	4	5	1	4	4	3	2	3	4
S208	Femme	24	4	3	3	2	1	1	2	1	1	1	1	1	1	0	0	0	0	1	1	1	3	2	2	3	4	2	3	3	2	4	3	4	3	1	4	1	4
S209	Femme	21	2	3	4	2	1	1	1	1	1	1	1	1	1	0	1	0	0	0	1	1	2	1	1	4	4	2	3	3	3	5	4	5	3	2	3	1	4
S210	Femme	20	4	4	3	1	1	1	1	1	1	1	1	1	1	0	0	0	0	0	0	0	2	1	1	4	2	1	4	4	1	3	4	4	2	1	4	2	4
S211	Homme	18	4	3	4	2	1	2	2	1	1	2	1	1	1	0	0	0	0	0	0	0	2	2	2	4	2	2	5	3	3	3	4	3	2	2	3	2	4
S212	Homme	20	2	4	3	1	1	1	1	1	1	1	1	1	1	0	0	0	0	0	1	1	3	1	1	2	4	2	1	1	3	5	3	5	4	1	4	1	5
S213	Femme	22	5	4	5	2	1	2	1	1	1	1	1	1	2	0	0	0	0	1	1	0	2	1	1	4	3	2	4	4	3	2	4	4	1	4	4	3	4
S214	Femme	23	4	2	1	3	2	2	2	2	1	2	2	1	1	1	1	1	1	0	0	0	4	3	4	2	4	2	3	2	3	4	2	5	4	1	2	3	2
S215	Homme	23	5	4	5	1	1	1	1	1	1	1	1	1	1	0	0	0	0	0	0	0	1	2	1	4	1	1	4	5	1	2	5	2	1	1	5	4	5
S216	Femme	23	2	3	3	2	1	1	1	1	2	1	1	1	1	0	1	0	0	1	1	0	4	2	2	2	5	3	2	3	4	3	1	3	3	1	3	2	2
S217	Femme	18	3	3	4	2	1	1	1	1	1	1	1	1	1	0	1	0	0	0	1	1	2	3	3	2	4	3	3	3	2	3	4	4	2	1	2	4	3
S218	Femme	23	5	4	3	1	1	1	1	1	1	1	1	1	1	0	0	0	0	0	0	1	3	3	2	3	3	2	3	3	2	3	3	4	2	2	3	4	4
S219	Femme	28	2	2	3	1	1	1	1	1	1	1	1	1	1	0	1	0	0	0	1	0	3	2	2	3	2	4	4	3	3	5	3	5	4	3	4	2	4
S220	Femme	19	2	2	2	2	1	1	1	1	1	1	1	1	1	0	1	0	0	1	1	1	3	1	1	2	4	4	2	2	4	3	2	4	4	3	2	4	2
S221	Femme	21	2	4	4	2	1	2	2	1	1	1	1	1	1	0	0	0	0	0	0	1	3	2	1	4	4	2	3	4	2	4	4	4	3	2	4	3	3
S222	Femme	20	2	3	4	1	1	1	1	1	1	1	1	1	1	0	0	0	0	1	1	1	3	2	1	3	4	3	3	3	3	4	3	4	2	2	4	2	3
S223	Femme	19	3	5	3	1	1	1	1	1	1	1	1	1	1	0	0	0	0	0	0	0	1	2	2	2	3	1	4	3	1	2	4	4	2	1	5	1	5
S224	Femme	22	5	3	2	3	1	1	2	1	1	1	1	1	1	0	0	1	0	0	1	1	3	3	2	2	4	3	2	2	4	3	2	4	3	3	2	4	2
S225	Femme	23	5	5	3	2	1	1	1	1	1	1	1	1	1	0	0	0	0	0	0	0	2	2	2	4	3	2	3	3	2	2	5	4	2	4	5	3	4
S226	Femme	21	3	5	3	1	1	1	1	1	1	1	1	1	1	0	0	0	0	0	0	0	1	1	1	4	2	1	4	4	1	2	5	4	1	1	5	1	5
S227	Femme	20	4	5	3	1	1	1	1	1	1	1	1	1	1	0	0	0	0	0	0	0	1	1	1	4	3	1	3	3	1	2	3	3	3	2	5	2	5
S228	Femme	39	4	4	2	2	2	2	2	2	2	2	2	2	2	0	1	0	1	0	1	1	3	2	2	4	4	2	3	4	2	3	4	4	3	1	4	3	4
S229	Femme	21	2	3	4	1	1	1	1	1	1	1	1	1	1	0	0	0	0	0	0	0	2	1	1	2	3	3	1	3	3	4	3	4	2	4	4	3	4
S230	Femme	20	4	5	3	2	1	1	1	1	1	1	1	1	1	0	0	0	0	1	1	1	2	2	2	4	3	2	2	2	3	3	3	4	2	1	5	1	5
S231	Femme	20	4	5	3	1	1	1	1	1	1	1	1	1	1	0	0	0	0	0	1	1	2	1	1	4	1	1	4	3	2	3	4	4	2	1	5	2	5
S232	Femme	20	3	4	4	1	1	1	1	1	1	1	1	1	1	0	0	0	0	0	0	1	2	3	2	4	2	1	4	1	1	4	3	5	1	1	5	1	4
S233	Femme	21	6	3	3	1	1	1	1	1	1	1	1	1	1	0	1	1	0	0	0	0	1	2	1	4	3	3	3	3	3	4	3	4	2	2	3	1	4
S234	Femme	22	4	3	2	1	1	1	1	1	1	1	1	1	1	0	0	0	0	0	0	0	1	2	1	3	2	1	4	3	2	2	5	3	1	1	5	1	5
S235	Femme	18	2	4	5	1	1	1	1	1	2	1	1	1	1	0	0	0	0	0	0	0	1	2	1	5	1	1	5	4	1	2	5	3	1	2	4	1	4
S236	Femme	22	5	3	4	1	1	1	2	1	2	1	1	1	1	0	0	0	0	1	0	1	3	2	2	3	5	4	1	3	3	4	4	4	3	2	3	1	3
S237	Femme	23	5	5	3	1	1	1	1	1	1	1	1	1	1	0	0	0	0	0	0	0	1	1	1	4	3	1	3	3	2	2	4	2	1	1	5	1	5
S238	Femme	19	2	3	2	2	1	1	1	1	1	1	1	1	1	0	0	0	1	1	1	1	2	1	1	4	4	2	3	3	2	3	3	3	3	2	4	3	3
S239	Femme	21	5	3	2	1	1	1	1	1	1	1	1	1	1	0	1	0	0	1	1	1	3	2	2	2	3	4	2	2	3	4	4	4	3	2	3	1	3
S240	Femme	19	4	4	3	1	1	1	1	1	1	1	1	1	1	0	0	0	0	0	0	0	1	3	1	4	3	2	4	3	2	1	3	4	1	3	4	1	4
S241	Femme	19	2	4	3	1	1	1	1	1	1	1	1	1	1	0	0	0	0	0	0	0	3	2	2	2	1	2	4	2	2	1	4	4	2	1	5	1	4
S242	Femme	21	4	2	3	1	1	1	2	2	1	1	1	1	1	0	0	0	0	0	0	0	3	2	1	3	4	4	2	3	3	4	2	3	3	1	3	4	3
S243	Femme	22	2	3	3	2	1	1	2	1	2	1	1	1	1	0	0	0	0	0	0	0	1	3	2	2	3	2	2	2	3	3	1	4	2	4	4	2	4
S244	Homme	19	2	4	3	1	1	1	1	1	1	1	1	1	1	0	0	0	0	0	0	0	1	1	1	4	3	1	4	3	1	1	5	3	1	2	5	1	5
S245	Femme	22	4	1	3	1	1	1	2	1	1	1	1	1	1	0	1	0	0	1	1	1	4	3	3	3	5	4	2	2	5	5	2	4	4	4	2	5	2
S246	Femme	20	4	3	2	2	1	1	2	1	1	2	1	1	1	0	0	0	0	0	1	1	2	2	1	2	4	3	2	1	3	4	3	5	1	5	2	3	3
S247	Femme	22	5	3	2	2	1	2	1	1	1	1	1	1	1	0	0	0	0	1	1	0	3	3	1	3	2	3	4	3	3	2	2	2	4	2	4	1	4
S248	Femme	22	5	4	4	2	1	1	1	1	1	1	1	1	1	0	1	0	0	1	1	1	2	1	1	4	4	2	3	3	2	2	3	4	2	1	4	1	5
S249	Femme	19	2	3	3	1	1	1	1	1	1	1	1	1	1	0	0	0	0	0	0	0	2	2	1	4	2	1	4	4	1	3	3	4	1	2	5	1	4
S250	Femme	19	2	3	3	1	1	1	1	1	1	1	1	1	1	0	0	0	0	1	1	1	3	2	1	2	4	4	2	2	4	4	2	4	3	2	4	2	4
S251	Femme	21	4	3	4	2	1	1	1	1	1	1	1	1	1	0	0	0	0	1	0	1	3	2	1	3	3	3	4	3	3	3	4	3	3	4	2	2	2
S252	Femme	20	4	5	3	1	1	1	1	1	1	1	1	1	1	0	0	0	0	0	0	0	1	1	1	4	1	2	4	3	1	2	4	4	1	1	4	1	5
S253	Homme	17	2	3	2	1	1	1	1	1	1	1	1	1	1	0	0	0	0	1	1	0	3	1	1	3	3	2	3	2	3	3	2	4	2	2	2	3	2
S254	Femme	25	2	3	4	2	1	1	2	1	1	1	1	1	1	0	1	0	0	0	1	0	3	3	2	4	4	3	3	3	4	3	2	4	3	4	2	3	2
S255	Femme	26	4	3	5	1	1	1	1	1	1	1	1	1	1	0	1	1	0	0	0	0	3	2	1	5	5	5	1	5	4	4	1	4	4	1	3	1	4
S256	Femme	24	5	4	5	1	1	1	1	1	1	1	1	1	1	0	0	0	0	1	1	1	3	1	1	2	4	4	3	1	3	3	2	5	4	3	4	2	4
S257	Femme	20	4	3	4	2	1	1	1	1	1	1	1	1	1	0	0	0	0	0	0	0	1	1	1	4	3	2	3	3	2	1	4	3	2	3	4	3	4
S258	Femme	19	2	2	2	1	1	1	1	1	1	1	1	1	1	0	0	0	0	1	1	1	4	3	2	2	4	5	3	2	4	4	4	4	4	2	4	2	2
S259	Homme	22	5	4	4	1	1	1	1	1	1	1	1	1	1	0	0	0	0	0	0	0	1	2	1	4	2	1	4	3	1	4	4	4	1	3	4	1	5
S260	Femme	21	5	3	4	1	1	2	1	1	1	1	1	1	1	0	0	0	0	0	1	1	3	1	1	2	3	4	2	2	4	4	2	4	4	1	5	1	4
S261	Femme	23	5	2	2	2	1	1	1	1	1	1	1	1	1	1	1	1	1	1	1	1	4	2	1	2	5	4	2	2	4	3	2	3	5	2	4	5	2
S262	Femme	20	3	3	2	2	1	1	1	1	1	1	1	1	1	0	0	1	1	0	0	0	1	3	3	4	2	3	3	3	3	4	4	4	1	3	2	4	2
S263	Femme	21	3	4	5	1	1	1	1	1	1	1	1	1	1	1	1	1	1	1	0	0	3	3	3	4	3	3	3	2	3	4	2	4	4	1	5	2	4
S264	Femme	18	2	4	2	2	1	2	2	1	1	1	1	1	1	1	1	1	1	1	1	1	2	2	2	3	5	3	3	3	3	5	3	5	2	2	3	3	4
S265	Femme	20	4	5	4	1	1	1	1	1	1	1	1	1	1	0	0	0	1	0	0	0	2	1	1	5	4	1	4	4	1	2	5	3	2	1	5	1	5
S266	Femme	19	2	3	3	1	1	1	2	1	1	2	1	1	1	0	0	0	0	1	0	1	2	1	1	3	4	4	3	3	3	4	2	3	3	1	5	3	4
S267	Femme	21	2	3	5	1	1	1	1	1	1	1	1	1	1	0	0	0	0	0	0	0	1	2	1	4	2	1	4	3	4	3	4	5	1	2	4	2	5
S268	Femme	20	3	4	3	1	1	1	1	1	1	1	1	1	1	1	1	0	1	1	1	1	2	1	1	3	4	2	3	3	3	4	4	4	3	1	5	1	5
S269	Femme	27	5	4	3	1	1	1	1	1	1	1	1	1	1	0	0	0	0	0	1	1	1	2	1	4	2	1	4	3	2	2	4	3	1	1	5	1	4
S270	Femme	20	4	4	3	2	1	1	1	1	1	1	1	1	1	0	0	0	0	1	1	1	3	2	2	4	5	4	2	3	4	4	3	5	4	2	4	4	4
S271	Femme	22	4	4	3	1	1	1	2	1	1	1	1	1	1	0	0	0	0	1	1	1	3	3	2	2	4	4	3	4	3	4	3	5	2	3	3	1	4
S272	Femme	20	2	4	5	1	1	1	1	1	1	1	1	1	1	1	1	0	0	0	0	0	1	2	1	4	2	1	5	4	2	3	4	3	1	4	4	2	5
S273	Homme	24	5	1	3	2	1	1	1	1	2	1	1	1	1	1	1	1	1	1	1	1	4	4	4	2	4	4	2	2	4	4	2	5	4	5	2	3	1
S274	Femme	20	4	4	3	1	1	1	1	1	1	1	1	1	1	0	0	0	0	1	1	1	3	2	2	2	4	3	2	2	4	5	2	5	4	2	4	4	4
S275	Femme	19	2	3	4	1	1	1	1	1	1	1	1	1	1	0	0	0	0	0	0	0	2	2	2	3	3	3	4	2	2	4	2	4	3	2	4	1	2
S276	Femme	20	2	2	2	3	2	2	2	2	3	2	1	1	1	0	1	0	0	0	1	1	3	4	3	3	4	4	2	2	4	5	2	2	3	1	2	5	1
S277	Femme	24	4	3	4	2	1	1	1	1	1	1	1	1	1	0	0	0	0	0	0	0	2	2	1	2	3	3	3	1	2	3	3	4	4	3	3	2	2
S278	Homme	22	4	4	3	1	1	1	1	1	1	1	1	1	1	0	0	0	0	0	0	0	1	2	1	4	3	2	4	4	2	2	4	3	2	1	4	2	4
S279	Femme	22	5	3	3	2	1	1	1	1	1	1	1	1	1	0	0	0	1	0	1	1	3	2	2	4	3	2	3	3	4	4	3	4	3	2	4	3	4
S280	Femme	21	2	3	3	2	1	1	1	1	1	1	1	1	1	0	1	1	1	1	1	0	3	2	2	3	4	3	2	3	4	4	3	5	2	5	2	2	1
S281	Femme	24	4	1	1	3	2	1	1	1	1	1	1	1	1	1	1	1	1	1	1	1	4	3	4	3	4	4	2	2	4	5	2	5	5	5	2	4	1
S282	Femme	20	5	3	2	1	1	1	1	1	1	1	1	1	1	0	0	0	0	1	1	1	3	2	2	4	5	4	2	2	4	4	1	4	4	1	3	1	3
S283	Femme	20	2	5	3	1	1	1	1	1	1	1	1	1	1	0	0	0	0	0	0	0	2	1	1	4	3	1	4	4	3	3	4	4	3	1	5	1	5
S284	Femme	20	2	5	3	2	1	1	1	1	1	1	1	1	1	0	1	1	0	0	1	0	1	2	1	3	2	2	4	2	2	2	4	3	1	1	4	2	5
S285	Femme	21	4	4	2	1	1	1	1	1	1	1	1	1	1	0	1	0	0	1	1	1	3	2	2	3	5	2	3	3	4	4	3	4	2	3	4	2	4
S286	Femme	20	4	3	4	1	1	1	1	1	1	1	1	1	1	0	0	0	0	0	0	0	1	1	1	4	1	1	4	3	1	1	4	2	1	3	4	1	4
S287	Femme	23	4	4	5	1	1	1	1	1	1	1	1	1	1	0	0	0	0	0	1	0	2	3	2	4	4	2	3	3	2	3	5	3	2	1	4	3	5
S288	Femme	22	4	4	3	1	1	1	1	1	1	1	1	1	1	0	0	0	0	0	0	0	1	2	1	4	3	1	3	2	2	4	2	5	1	1	5	1	5
S289	Femme	18	2	4	3	1	1	1	1	1	1	1	1	1	1	0	0	0	0	0	1	1	3	2	2	4	4	2	3	3	2	5	4	5	3	2	5	1	5
S290	Femme	22	3	2	4	1	1	1	1	1	1	1	1	1	1	0	0	0	0	0	0	0	3	2	1	3	4	3	3	3	3	4	3	4	4	4	3	4	3
S291	Femme	20	2	2	4	1	1	2	2	1	1	1	1	1	1	0	1	1	1	0	1	1	4	3	3	2	4	4	4	1	4	4	3	5	4	1	3	1	3
S292	Femme	23	5	4	2	2	1	1	2	1	1	1	1	1	1	1	0	0	0	1	1	1	1	2	1	3	4	2	3	2	3	3	4	4	2	1	5	2	5
S293	Femme	18	4	4	4	2	1	1	2	1	1	1	1	1	1	0	0	0	0	1	1	1	2	2	1	3	4	3	1	2	4	4	2	5	4	1	4	1	4
S294	Homme	21	4	4	4	1	1	1	1	1	1	1	1	1	1	0	0	0	0	0	0	0	1	2	2	4	1	1	4	3	1	2	5	3	1	2	4	2	4
S295	Femme	23	4	2	5	1	1	1	1	1	1	1	1	1	1	0	0	0	0	0	1	1	2	2	2	4	3	2	3	3	3	1	4	2	3	3	4	4	4
S296	Femme	21	4	4	4	1	1	1	1	1	1	1	1	1	1	0	0	0	0	0	0	0	1	2	1	4	2	3	4	3	2	2	5	3	2	2	5	5	5
S297	Femme	19	3	3	3	1	1	1	1	1	1	1	1	1	1	0	0	0	0	0	1	1	2	1	1	3	3	4	2	2	2	1	2	3	2	1	5	2	4
S298	Femme	20	4	4	4	1	1	1	1	1	1	1	1	1	1	0	0	0	0	0	1	0	2	1	1	4	2	3	3	3	2	3	4	3	2	2	5	2	4
S299	Femme	20	4	3	3	1	1	1	1	1	1	1	1	1	1	0	0	0	0	0	0	0	1	2	1	4	3	2	4	3	2	2	4	3	2	2	4	4	4
S300	Femme	21	4	5	4	1	1	1	2	1	1	1	1	1	1	0	0	0	0	0	0	0	1	3	1	5	2	3	3	4	2	2	3	2	4	1	5	1	5
S301	Femme	21	2	4	3	1	1	1	1	1	1	1	1	1	1	0	0	0	0	0	0	1	2	1	1	4	4	2	4	3	2	3	3	4	2	1	4	1	4
S302	Femme	22	5	4	4	1	1	1	1	1	1	1	1	1	1	0	0	0	0	0	0	1	3	2	1	4	4	2	3	3	2	4	3	4	3	1	4	2	4
S303	Femme	22	5	4	4	1	1	1	1	1	1	1	1	1	1	0	0	0	0	0	0	0	2	2	1	3	3	2	3	2	3	3	2	3	2	5	4	1	4
S304	Femme	22	5	3	2	2	1	1	2	1	1	1	1	1	1	0	1	1	1	0	1	1	3	3	3	2	4	3	4	1	3	3	4	5	3	5	5	1	4
S305	Femme	18	2	3	3	1	1	1	1	1	1	1	1	1	1	1	1	0	0	0	0	0	2	2	1	4	1	1	4	3	2	3	4	4	2	2	4	2	3
S306	Homme	18	2	3	2	1	1	1	1	1	1	1	1	1	1	1	1	0	1	1	1	1	4	3	4	3	5	4	2	2	5	4	1	4	4	1	2	3	4
S307	Femme	21	3	4	3	1	1	1	1	1	1	1	1	1	1	0	0	0	0	0	1	1	3	1	1	4	4	3	4	2	3	4	2	4	3	2	4	1	4
S308	Femme	21	4	4	3	1	1	1	1	1	1	1	1	1	1	0	0	0	0	0	0	0	3	1	1	3	4	4	4	3	4	4	4	4	4	4	5	1	5
S309	Femme	20	4	4	2	1	1	1	1	1	1	1	1	1	1	0	1	0	0	0	1	1	3	3	2	2	2	4	3	2	2	3	3	4	3	2	3	2	3
S310	Femme	21	4	3	4	1	1	1	1	1	1	1	1	1	1	0	0	0	0	0	1	0	2	1	1	4	3	1	4	2	3	3	2	3	3	1	4	3	4
S311	Femme	20	4	4	3	1	1	1	1	1	1	1	1	1	1	0	0	0	0	0	1	1	3	1	1	4	4	3	4	3	4	2	5	3	3	1	5	1	4
S312	Femme	22	5	3	4	2	1	1	1	1	1	1	1	1	1	0	0	0	0	0	0	1	3	2	2	4	3	2	3	3	3	4	3	4	4	2	4	2	3
S313	Femme	22	4	4	3	1	1	1	1	1	1	1	1	1	1	0	0	0	0	0	1	1	3	1	1	2	4	4	2	1	4	2	3	3	3	1	5	1	4
S314	Femme	19	2	4	4	1	1	1	1	1	1	1	1	1	1	0	0	0	0	1	1	1	3	1	1	3	3	4	2	2	4	5	3	5	4	1	3	1	4
S315	Homme	21	4	3	2	1	1	1	1	1	1	1	1	1	1	0	1	0	0	0	1	0	1	1	1	4	2	2	4	3	2	2	4	3	1	2	4	2	4
S316	Femme	18	4	4	3	2	1	2	2	1	1	1	1	1	1	0	0	0	0	0	0	0	2	1	1	3	3	2	3	2	3	1	2	3	2	1	4	4	4
S317	Homme	22	5	3	3	1	1	1	1	1	1	1	1	1	1	1	1	0	1	1	1	1	3	2	2	3	5	4	2	2	4	4	2	5	4	3	3	4	3
S318	Femme	23	4	3	4	1	1	1	1	1	1	1	1	1	1	0	0	0	0	0	0	0	2	2	2	4	3	2	3	4	1	2	4	4	2	1	5	2	2
S319	Femme	25	6	3	3	1	1	1	1	1	1	1	1	1	1	0	0	0	0	0	0	0	1	1	1	4	4	3	3	4	3	3	4	3	1	1	5	3	4
S320	Femme	18	2	4	3	1	1	1	1	1	1	1	1	1	1	0	0	0	0	1	1	1	3	2	2	3	4	3	3	3	3	3	5	4	3	1	4	1	4
S321	Femme	20	4	3	4	2	1	1	1	1	2	1	1	1	1	0	1	1	1	1	1	1	3	2	2	3	2	3	4	2	3	2	2	3	1	2	4	3	2
S322	Homme	18	2	5	2	1	1	1	1	1	1	1	1	1	1	0	0	0	0	1	1	1	4	2	1	1	4	4	2	1	4	4	2	4	4	1	5	2	5
S323	Femme	30	5	4	2	2	1	3	2	1	1	2	1	1	1	0	1	1	1	1	1	0	3	3	2	3	5	4	2	2	5	5	2	4	5	4	3	1	4
S324	Femme	22	4	2	3	1	1	1	1	1	1	1	1	1	1	0	1	0	1	0	0	0	3	2	1	3	2	4	3	3	3	4	3	4	2	2	3	2	4
S325	Femme	18	4	3	2	2	1	1	2	1	1	1	1	1	1	0	0	0	0	0	0	0	3	3	2	3	4	4	3	2	4	4	2	5	3	1	2	4	1
S326	Femme	18	2	4	3	1	1	1	1	1	1	1	1	1	1	0	0	0	0	0	0	1	2	1	1	4	2	2	4	4	2	3	4	3	2	1	5	1	4
S327	Femme	23	5	3	2	1	1	1	1	1	1	1	1	1	1	0	0	0	0	1	1	1	4	3	2	2	4	4	3	3	4	4	3	4	4	2	3	3	4
S328	Femme	19	4	3	5	1	1	1	1	1	1	1	1	1	1	0	1	0	1	1	1	1	3	1	1	3	4	4	2	2	4	4	2	5	3	1	4	3	4
S329	Femme	22	5	4	3	1	1	1	1	1	1	1	1	1	1	0	0	0	0	0	0	0	1	1	1	4	2	1	4	4	1	1	5	2	1	3	5	1	4
S330	Femme	18	2	4	3	1	1	2	1	1	1	1	1	1	1	0	0	0	0	0	0	0	2	1	1	3	4	3	2	2	3	4	2	4	3	4	3	3	3
S331	Femme	23	5	2	4	2	1	1	1	1	1	1	1	1	1	0	1	0	1	0	0	1	3	2	2	3	3	2	3	2	2	3	3	4	3	4	3	4	2
S332	Femme	19	2	3	2	1	1	1	1	1	1	1	1	1	1	0	0	1	0	0	0	1	2	3	1	3	4	2	2	2	3	5	3	5	3	2	4	3	4
S333	Femme	24	5	5	3	1	1	1	1	1	1	1	1	1	1	0	0	0	0	0	0	0	1	2	2	4	3	1	4	4	1	2	4	3	2	1	5	1	5
S334	Homme	20	3	5	3	1	1	1	1	1	1	1	1	1	1	0	0	0	0	0	0	0	1	1	1	4	4	4	4	3	3	2	4	2	1	1	5	1	5
S335	Femme	21	3	2	1	2	1	1	2	1	1	1	1	1	1	0	1	1	1	0	1	1	3	3	2	3	3	4	2	2	4	5	3	5	3	4	1	4	1
S336	Femme	20	2	2	4	2	1	2	2	1	1	1	1	1	1	0	1	1	0	0	1	1	2	2	1	2	4	3	2	1	4	4	3	4	3	2	4	4	2
S337	Femme	20	2	4	3	2	1	1	1	1	1	1	1	1	1	0	0	0	0	0	0	0	2	2	1	4	4	3	4	3	3	4	3	4	3	2	4	3	3
S338	Femme	21	5	3	3	1	1	1	1	1	1	1	1	1	1	1	1	0	1	1	1	1	3	2	2	3	3	2	3	3	2	4	2	4	3	2	3	1	4
S339	Femme	21	4	4	3	1	1	1	1	1	1	1	1	1	1	0	0	0	0	0	0	0	1	2	2	4	2	1	3	4	2	4	3	4	1	2	4	1	5
S340	Homme	21	3	4	3	1	1	1	1	1	1	1	1	1	1	0	0	0	0	0	0	0	1	1	1	5	2	1	4	5	1	1	5	1	2	1	4	1	4
S341	Femme	19	4	4	4	1	1	1	1	1	1	1	1	1	1	0	0	0	0	0	0	0	2	2	1	3	2	1	4	3	2	3	4	5	2	2	4	3	3
S342	Femme	21	4	3	3	1	1	1	1	1	1	1	1	1	1	0	0	0	0	0	1	0	1	2	1	4	3	2	3	3	3	3	3	4	2	1	5	1	5
S343	Femme	18	2	3	3	2	1	2	1	1	1	2	1	1	1	0	0	0	0	0	1	1	3	2	1	3	4	4	3	2	4	3	5	4	3	4	3	1	4
S344	Femme	20	3	4	2	1	1	1	1	1	1	1	1	1	1	0	0	1	1	1	1	0	2	3	3	3	4	4	3	2	4	2	4	3	2	2	4	4	4
S345	Homme	23	5	5	5	1	1	1	1	1	1	1	1	1	1	0	0	0	0	0	0	0	1	1	1	5	1	1	5	5	1	1	5	1	1	1	5	1	5
S346	Femme	19	2	4	3	2	1	1	1	1	1	1	1	1	1	0	1	0	0	1	1	1	3	2	2	3	3	3	3	3	2	3	3	3	3	1	5	1	5
S347	Femme	24	5	2	2	1	1	1	1	1	1	1	1	1	1	0	0	0	0	0	1	0	3	1	1	2	3	4	2	1	4	5	2	5	3	1	4	2	3
S348	Femme	23	5	4	3	2	1	1	1	1	1	1	1	1	1	1	1	0	1	1	1	1	3	2	3	3	4	2	2	2	3	3	4	4	3	1	5	2	5
S349	Femme	21	4	4	5	1	1	1	1	1	1	1	1	1	1	0	0	0	0	0	0	0	2	2	2	3	3	1	4	2	1	2	5	4	2	4	4	1	4
S350	Femme	24	4	4	3	1	1	1	1	1	1	1	1	1	1	0	0	0	0	0	0	0	1	3	2	4	4	3	2	3	1	2	4	3	1	2	4	1	4
S351	Femme	19	3	3	3	2	1	1	1	1	1	1	1	1	1	0	1	0	1	1	1	0	4	1	1	2	4	3	2	2	3	5	2	5	5	2	3	4	3
S352	Femme	29	4	3	3	1	1	1	1	1	1	1	1	1	1	0	0	0	0	1	1	0	3	2	1	3	3	2	3	2	3	4	3	4	3	2	3	4	3
S353	Homme	23	4	4	3	1	1	1	1	1	1	1	1	1	1	0	1	0	0	0	0	1	1	1	1	4	2	2	4	4	1	2	4	2	1	1	5	1	4
S354	Femme	20	2	2	2	1	1	1	2	1	1	1	1	1	1	1	1	1	1	0	0	0	2	3	2	2	2	4	3	2	2	4	3	4	2	2	4	4	2
S355	Femme	21	2	4	3	1	1	1	1	1	1	1	1	1	1	0	1	1	1	1	1	1	2	2	1	4	3	2	4	3	2	2	3	2	1	1	3	1	4
S356	Femme	18	2	4	4	1	1	1	1	1	1	1	1	1	1	0	0	0	0	1	1	0	2	1	1	4	2	1	4	4	1	2	5	2	2	1	5	4	5
S357	Homme	25	2	4	4	1	1	1	1	1	1	1	1	1	1	0	0	0	0	0	0	0	2	2	1	4	2	2	4	4	2	2	4	3	2	2	4	4	4
S358	Femme	23	5	3	3	1	1	1	2	1	2	1	1	1	1	0	1	1	0	0	1	1	3	2	2	3	4	3	3	3	4	4	4	5	4	1	4	1	3
S359	Femme	21	4	5	3	1	1	1	1	1	1	1	1	1	1	0	0	0	0	0	1	0	2	1	1	4	3	1	4	3	3	3	5	4	1	1	5	1	5
S360	Femme	22	4	4	2	1	1	1	1	1	1	1	1	1	1	0	1	1	0	0	1	0	2	1	1	3	5	4	2	3	4	3	3	4	4	4	2	4	3
S361	Homme	21	4	4	2	2	1	1	2	1	2	1	1	1	1	1	1	1	1	1	1	1	1	3	2	5	2	1	4	4	1	2	4	3	2	4	5	1	4
S362	Femme	19	4	3	1	2	1	2	2	1	1	2	3	1	1	1	1	1	1	1	1	1	4	3	3	1	5	5	1	1	5	5	2	5	4	3	2	4	1
S363	Femme	21	4	3	3	1	1	1	1	1	1	1	1	1	1	0	1	0	0	1	1	0	3	1	1	3	4	3	4	2	3	4	3	4	1	4	3	4	4
S364	Femme	20	3	3	4	1	1	1	1	1	1	1	1	1	1	0	0	0	0	0	0	0	3	2	1	3	4	4	2	3	3	3	3	4	3	3	4	2	3
S365	Femme	23	4	4	3	1	1	1	1	1	1	1	1	1	1	0	0	0	0	1	1	1	3	1	1	3	4	4	2	3	4	3	2	5	3	1	4	3	4
S366	Femme	18	2	3	5	1	1	1	1	1	1	1	1	1	1	0	0	1	0	0	0	0	3	1	1	4	5	2	3	3	4	4	4	4	3	4	4	2	4
S367	Femme	22	5	3	2	1	1	1	1	1	1	1	1	1	1	0	0	0	0	0	0	0	1	1	1	3	4	2	2	1	1	4	2	5	2	2	4	2	1
S368	Femme	22	5	3	5	2	1	1	2	1	1	1	1	1	1	1	1	1	0	1	1	1	3	1	1	2	4	3	2	2	2	4	3	5	2	4	3	4	3
S369	Femme	23	5	4	2	1	1	1	1	1	1	1	1	1	1	1	0	0	0	1	0	0	3	2	2	4	4	3	2	4	4	5	4	5	3	2	4	2	4
S370	Femme	19	2	2	4	2	1	2	1	1	1	1	1	1	1	1	1	1	0	1	1	1	4	2	1	2	5	4	2	2	5	5	1	5	4	3	3	3	2
S371	Femme	20	4	3	3	1	1	1	1	1	1	1	1	1	1	0	1	0	0	0	1	0	2	2	2	3	2	1	4	3	3	3	4	4	3	1	3	2	3
S372	Femme	25	5	4	5	2	1	1	1	1	1	1	1	1	1	0	0	0	0	0	0	0	3	3	2	5	3	1	3	4	1	3	3	3	1	1	3	1	4
S373	Femme	23	5	4	3	2	1	1	1	1	1	1	1	1	1	0	0	0	0	0	0	0	1	2	1	4	2	1	4	3	1	3	4	4	2	2	5	2	4
S374	Femme	21	5	3	2	2	1	1	2	1	1	1	1	1	1	1	1	1	0	0	0	0	1	3	2	3	3	2	3	3	2	4	4	4	1	3	2	4	4
S375	Femme	20	2	2	5	1	1	1	1	1	1	1	1	1	1	0	0	0	0	0	0	0	2	3	1	4	5	2	2	4	2	4	3	4	2	3	3	2	4
S376	Femme	18	2	5	3	1	1	1	1	1	1	1	1	1	1	0	0	0	0	0	1	1	2	1	1	3	2	3	4	3	3	2	4	3	2	1	3	1	5
S377	Femme	22	4	4	3	2	1	1	2	1	1	1	1	1	1	0	0	0	0	0	0	0	1	1	1	4	3	1	4	4	1	1	4	2	2	4	3	1	5
S378	Femme	20	4	3	4	2	1	1	1	1	1	1	1	1	1	0	0	0	0	1	1	1	4	2	1	3	4	4	3	3	3	3	4	4	4	1	4	4	4
S379	Femme	20	4	3	3	1	1	1	1	1	1	1	1	1	1	0	0	0	0	0	1	1	3	2	2	3	4	3	2	2	3	3	2	5	3	2	4	1	4
S380	Femme	27	5	4	5	1	1	1	1	1	1	1	1	1	1	0	0	0	0	0	0	0	1	1	1	4	3	1	4	4	1	3	5	3	1	1	5	3	5
S381	Femme	20	3	3	5	2	1	2	1	1	1	1	1	1	1	1	0	1	0	0	0	1	1	2	1	3	3	1	4	1	1	3	3	4	1	2	4	2	3
S382	Femme	24	5	3	3	1	1	1	2	1	2	1	1	1	1	0	1	0	0	0	1	0	2	3	2	4	4	2	1	4	2	4	2	4	2	3	3	2	4
S383	Femme	18	4	3	2	2	1	1	1	1	1	1	1	1	1	0	0	0	0	0	0	0	1	2	1	3	3	2	3	3	2	3	4	4	1	1	5	3	4
S384	Femme	22	2	2	2	3	2	2	2	1	1	1	1	1	1	1	1	1	1	0	0	0	2	4	3	2	3	2	3	2	1	3	4	4	3	4	3	4	2
S385	Femme	20	2	1	2	2	1	1	1	1	1	1	1	1	1	1	1	1	1	0	1	0	2	3	3	3	3	4	2	3	3	4	1	5	3	4	2	5	1
S386	Femme	21	5	4	3	1	1	1	1	1	1	1	1	1	1	0	0	0	0	0	0	0	1	1	1	4	2	1	4	4	1	2	5	3	1	1	5	1	5
S387	Femme	21	4	3	3	1	1	1	1	1	1	1	1	1	1	0	0	0	0	0	0	0	2	2	1	4	4	2	4	3	1	3	3	4	3	2	5	2	4
S388	Femme	20	4	4	5	1	1	1	1	1	1	1	1	1	1	0	0	0	0	0	1	1	1	3	2	4	3	2	3	4	2	3	3	4	2	1	5	1	4
S389	Femme	21	2	4	4	2	1	1	1	1	1	1	1	1	1	0	1	0	0	1	1	1	2	1	1	3	2	3	4	3	2	1	4	4	2	2	4	1	4
S390	Femme	20	2	1	2	2	1	1	1	1	1	1	1	1	1	1	1	1	1	0	1	0	2	3	2	2	4	3	1	2	4	5	3	4	2	5	4	5	1
S391	Femme	24	4	1	1	3	2	2	2	1	3	3	1	1	2	1	1	1	1	0	1	0	2	4	4	2	4	4	1	1	4	3	3	3	3	2	2	1	1
S392	Femme	21	4	4	3	2	1	1	1	1	1	1	1	1	1	1	0	0	1	0	0	0	2	2	2	3	2	1	4	2	1	4	5	4	1	2	5	4	5
S393	Femme	21	4	2	3	3	1	1	2	1	1	2	1	1	1	0	1	0	0	1	1	1	2	1	1	2	4	3	2	2	3	2	2	3	1	1	2	4	2
S394	Homme	24	5	3	5	1	1	1	1	1	1	1	1	1	1	0	0	0	0	1	1	1	2	1	1	4	3	2	4	3	2	2	4	4	2	1	4	1	4
S395	Homme	22	4	1	2	1	2	3	2	2	2	2	2	2	2	0	0	0	1	1	1	1	4	2	2	2	5	4	2	2	4	4	2	4	4	3	2	4	1
S396	Homme	24	5	4	5	2	1	1	1	1	1	1	1	1	1	0	0	0	0	0	0	0	2	2	2	4	2	2	4	3	1	2	4	3	2	4	3	2	2
S397	Femme	24	4	3	4	1	1	1	1	1	1	1	1	1	1	0	0	0	0	1	1	1	3	2	2	4	4	2	3	3	4	3	3	2	1	1	4	3	4
S398	Femme	19	3	3	4	1	1	1	2	1	1	1	1	1	1	1	1	0	0	1	1	1	2	2	2	4	3	3	2	4	2	3	5	3	2	3	4	5	3
S399	Femme	23	2	4	4	2	1	1	1	1	2	1	1	1	1	0	0	0	0	0	0	0	2	2	1	3	2	2	4	2	2	2	3	2	2	1	3	2	4
S400	Homme	22	4	3	3	1	1	1	1	1	1	1	1	1	1	0	0	0	0	0	1	0	3	2	1	3	2	2	3	2	3	1	3	4	3	2	3	2	2
S401	Femme	19	2	2	1	2	1	1	1	1	1	1	1	1	1	1	1	1	1	0	1	1	3	2	2	2	5	4	1	1	4	5	2	5	4	4	2	4	2
S402	Femme	21	4	4	4	1	1	1	1	1	1	1	1	1	1	0	0	0	0	0	0	1	1	2	2	5	1	1	4	4	1	2	4	2	1	2	5	1	4
S403	Femme	21	4	4	3	2	1	1	2	1	1	1	1	1	1	0	0	0	0	1	1	1	3	2	1	2	4	4	2	2	4	5	3	5	4	2	3	2	4
S404	Femme	20	3	4	2	1	1	1	1	1	1	1	1	1	1	1	1	1	0	1	1	0	3	1	1	3	2	4	2	3	4	3	4	3	4	3	3	2	2
S405	Homme	18	2	3	1	1	1	1	1	1	1	1	1	1	1	0	1	0	0	0	1	0	2	2	1	2	5	4	1	2	3	4	4	5	3	2	2	3	3
S406	Femme	22	5	4	5	2	1	1	1	1	1	1	1	1	1	0	0	0	0	0	0	1	1	1	1	4	3	2	3	4	2	2	4	3	2	2	5	1	5
S407	Femme	22	5	4	2	1	1	1	1	1	1	1	1	1	1	0	0	0	0	0	1	1	2	1	1	3	4	2	2	1	3	4	1	4	2	4	5	2	4
S408	Femme	24	5	4	5	1	1	1	1	1	1	1	1	1	1	0	0	0	0	0	0	1	2	2	2	3	5	2	3	2	3	4	4	3	2	1	4	1	4
S409	Femme	18	2	1	1	1	1	1	1	1	1	2	2	2	1	1	1	0	0	1	1	1	3	3	2	3	2	2	3	3	3	4	5	5	4	5	3	4	1
S410	Femme	21	4	4	3	1	1	1	1	1	1	1	1	1	1	0	0	0	0	0	0	0	2	2	1	4	2	2	4	3	2	3	5	3	2	2	4	3	4
S411	Femme	19	2	3	5	1	1	1	1	1	1	1	1	1	1	0	1	0	1	0	1	1	3	3	2	2	4	3	2	2	3	5	3	5	4	3	4	4	2
S412	Femme	23	5	4	2	1	1	1	1	1	1	1	1	1	1	1	1	1	1	1	1	1	4	2	3	3	5	3	2	3	3	4	3	4	5	5	4	4	4
S413	Femme	22	5	4	3	1	1	1	1	1	1	1	1	1	1	0	0	0	0	0	0	0	2	2	1	4	3	1	4	3	2	3	4	4	2	2	4	1	4
S414	Femme	18	2	4	3	1	1	1	1	1	1	1	1	1	1	1	1	1	1	0	0	1	1	2	2	3	3	1	3	2	2	4	5	5	1	2	4	1	5
S415	Femme	19	2	2	4	1	1	1	1	1	1	1	1	1	1	1	1	1	1	1	1	1	2	2	2	3	4	1	3	2	3	4	4	4	2	4	2	3	2
S416	Femme	20	4	2	4	3	2	2	2	2	1	1	1	1	2	1	1	1	1	1	1	1	4	3	3	2	5	4	2	1	4	4	2	5	5	4	3	4	2
S417	Femme	19	2	4	4	1	1	1	1	1	1	1	1	1	1	0	0	0	0	0	0	0	1	1	1	4	1	1	4	2	2	2	3	3	1	3	4	2	4
S418	Homme	21	3	4	3	2	1	1	1	1	1	1	1	1	1	0	0	1	0	0	0	0	2	2	3	4	3	2	4	3	3	4	5	4	2	1	1	1	4
S419	Femme	18	2	3	3	2	1	1	1	1	1	1	1	1	1	0	1	0	0	1	1	1	3	2	1	3	4	3	3	4	3	2	4	3	2	1	4	2	3
S420	Femme	19	2	3	3	2	1	1	1	1	1	2	1	1	1	0	0	0	0	0	0	0	1	2	1	4	3	2	3	4	2	3	3	3	1	4	3	3	3
S421	Femme	20	4	4	3	1	1	1	1	1	1	1	1	1	1	0	0	0	0	0	0	1	2	2	1	4	2	1	3	3	1	3	3	3	2	1	5	1	5
S422	Femme	28	4	4	3	1	1	1	1	1	1	1	1	1	1	0	0	0	0	0	0	0	1	1	1	4	3	1	4	3	2	3	4	3	1	1	5	1	5
S423	Femme	20	4	4	2	1	1	1	1	1	1	1	1	1	1	0	1	1	1	0	1	1	2	3	2	4	4	2	2	3	2	4	4	4	3	3	3	4	2
S424	Femme	20	2	3	4	1	1	1	1	1	1	1	1	1	1	1	1	1	1	0	0	0	2	2	3	3	3	2	4	3	2	3	3	4	2	3	4	2	4
S425	Femme	20	4	4	4	1	1	1	1	1	1	1	1	1	1	0	0	0	0	0	0	0	2	2	2	4	3	3	4	4	3	3	4	4	3	1	3	1	4
S426	Femme	19	2	3	3	1	1	1	1	1	1	1	1	1	1	1	1	1	0	1	1	1	2	3	3	3	3	2	2	2	3	3	3	3	3	5	2	5	2
S427	Femme	20	4	3	3	1	1	1	1	1	1	1	1	1	1	0	0	0	0	0	1	1	2	1	1	3	4	2	2	2	4	3	3	5	2	1	2	3	3
S428	Femme	19	2	4	2	1	1	1	1	1	1	1	1	1	1	1	1	1	0	1	1	1	4	2	1	3	5	4	2	3	5	4	2	4	3	3	5	1	5
S429	Femme	22	4	5	3	1	1	1	1	1	1	1	1	1	1	0	0	0	0	0	0	0	1	1	1	4	3	2	4	3	1	3	4	3	1	2	5	1	5
S430	Femme	19	2	2	2	1	1	1	1	1	1	1	1	1	1	0	1	0	0	0	1	1	2	2	1	4	4	3	2	3	2	3	3	3	1	3	3	2	4
S431	Femme	20	2	4	5	1	1	1	1	1	1	1	1	1	1	0	0	0	0	1	1	1	2	1	1	3	1	4	2	2	4	2	3	5	3	1	4	1	5
S432	Homme	18	2	4	5	1	1	1	1	1	1	1	1	1	1	0	0	0	0	0	0	0	1	2	2	4	4	2	3	3	3	4	3	4	3	2	4	3	4
S433	Femme	18	2	4	4	1	1	2	1	1	1	2	1	1	1	1	1	1	1	1	1	0	3	3	3	3	4	4	3	3	4	5	2	3	3	2	2	5	2
S434	Homme	18	1	1	1	2	1	1	1	1	2	1	1	1	1	0	1	1	0	0	1	1	4	2	1	2	5	5	2	1	4	3	1	3	5	4	2	1	3
S435	Homme	25	4	3	4	2	1	1	2	1	1	1	1	1	1	0	0	0	0	0	0	0	3	2	1	5	3	1	4	5	2	2	4	3	2	2	3	2	4
S436	Femme	53	2	2	3	2	1	1	2	1	2	2	2	1	1	0	0	0	0	0	0	0	1	2	2	2	2	3	3	2	3	3	2	4	2	4	2	3	2
S437	Femme	22	3	4	3	3	1	1	2	1	1	1	1	1	1	0	0	0	0	0	1	1	3	3	2	2	4	4	3	2	4	4	2	4	3	1	3	1	2
S438	Femme	23	5	3	1	1	1	1	1	1	1	1	1	1	1	0	0	0	0	0	1	0	2	1	1	4	4	1	3	4	1	2	4	3	1	2	3	1	4
S439	Homme	21	4	3	2	1	1	1	1	1	1	1	1	1	1	0	0	0	0	0	0	0	1	1	1	3	4	2	4	3	2	2	4	3	2	2	4	1	3
S440	Homme	26	4	2	3	1	1	1	1	1	1	1	1	1	1	0	1	0	0	0	1	1	3	1	1	3	4	2	2	3	2	4	4	4	3	3	3	2	3
S441	Femme	22	2	3	3	1	1	1	1	1	1	1	1	1	1	0	0	0	0	0	0	0	2	2	2	4	3	2	4	4	2	2	5	3	2	4	5	2	4
S442	Femme	20	4	2	3	1	1	1	1	1	2	1	1	1	1	0	1	0	0	1	1	1	2	2	2	4	3	3	2	2	3	2	2	3	3	3	4	4	2
S443	Femme	22	5	4	4	2	1	1	1	1	1	1	1	1	1	0	0	0	0	1	1	1	3	3	3	3	3	4	3	2	5	4	2	5	4	4	2	5	4
S444	Femme	21	4	3	3	2	1	1	2	1	1	1	1	1	1	1	1	0	1	0	1	1	2	2	2	3	2	2	2	1	3	3	2	4	3	2	2	2	4
S445	Femme	24	4	4	4	1	1	1	1	1	1	1	1	1	1	0	0	0	0	0	1	1	3	1	1	2	5	3	2	2	4	3	2	5	3	1	5	4	4
S446	Femme	22	4	3	4	1	1	1	1	1	1	1	1	1	1	0	1	0	0	1	1	1	3	2	1	3	5	4	3	3	4	4	2	3	4	2	2	3	2
S447	Femme	21	4	3	3	2	1	1	1	1	1	1	1	1	1	0	0	0	0	1	1	1	4	3	2	3	4	4	2	3	4	4	3	4	4	2	4	2	3
S448	Femme	22	5	4	3	2	1	1	1	1	2	1	1	1	1	1	0	1	1	0	0	0	1	3	2	4	4	2	1	3	2	4	4	5	1	2	5	1	4
S449	Femme	20	4	4	4	1	1	1	1	1	1	1	1	1	1	0	0	0	0	0	1	1	2	2	1	4	3	2	3	1	3	3	4	4	3	2	5	2	4
S450	Femme	18	2	3	1	2	1	1	2	1	1	1	1	1	1	0	0	0	0	1	1	1	3	2	1	3	4	5	2	3	5	4	1	4	4	2	3	3	3
S451	Femme	23	5	3	3	1	1	1	1	1	1	1	1	1	1	1	0	0	0	0	0	0	1	2	1	4	3	2	4	4	2	2	5	3	1	3	5	3	5
S452	Femme	21	5	4	3	1	1	1	1	1	1	1	1	1	1	0	0	0	0	0	0	0	2	1	1	4	3	2	3	3	3	3	1	3	2	1	5	2	5
S453	Femme	19	2	4	2	2	1	1	1	1	1	1	1	1	1	0	0	0	0	0	1	0	1	1	1	4	3	1	3	3	3	2	4	4	1	1	5	4	3
S454	Femme	22	5	4	3	2	1	1	1	1	2	1	1	1	1	0	0	0	0	0	0	0	3	3	2	4	4	3	3	3	3	3	3	4	3	3	4	2	4
S455	Femme	22	4	4	3	1	1	1	1	1	1	1	1	1	1	0	0	0	0	1	1	0	2	2	2	2	4	3	3	2	3	2	3	4	3	1	5	2	4
S456	Femme	21	5	4	4	1	1	1	1	1	1	1	2	1	1	0	0	0	0	0	0	0	2	2	1	4	2	1	4	4	1	2	4	3	2	2	3	2	3
S457	Femme	23	5	4	5	2	1	1	1	1	1	2	1	1	1	0	1	0	0	0	0	0	2	3	2	4	3	1	4	4	2	3	4	3	2	1	4	2	4
S458	Femme	20	2	3	3	1	1	1	1	1	1	1	1	1	1	0	1	0	1	1	1	1	4	2	2	3	4	4	2	2	4	4	3	3	4	1	5	3	5
S459	Femme	23	5	3	3	2	1	1	2	1	1	1	1	1	1	0	1	0	0	0	1	1	2	2	2	4	1	3	3	4	3	3	4	4	1	1	4	4	4
S460	Femme	19	2	4	3	2	1	1	1	1	1	1	1	1	1	0	0	0	0	0	0	0	2	2	2	3	4	5	2	3	4	2	2	4	3	2	3	2	3
S461	Femme	20	4	3	2	2	1	1	1	1	1	1	1	1	1	0	1	0	0	0	1	1	2	2	2	4	3	1	3	3	2	4	3	4	2	2	4	1	4
S462	Femme	22	4	4	3	1	1	2	1	1	1	1	1	1	1	0	0	0	0	0	0	0	1	1	1	4	2	1	4	4	1	3	4	3	2	2	4	1	5
S463	Femme	22	4	3	3	1	1	1	1	1	1	1	1	1	1	1	1	1	1	1	1	1	2	3	2	3	4	3	2	3	4	4	3	4	2	4	4	2	5
S464	Femme	20	4	2	2	3	1	2	2	1	2	2	1	1	1	1	0	0	0	1	0	0	3	2	2	3	4	3	3	3	4	5	2	5	3	3	2	3	2
S465	Femme	20	4	4	5	1	1	1	1	1	1	1	1	1	1	0	0	0	0	0	0	0	1	2	1	3	2	2	3	3	2	4	3	4	2	2	5	2	4
S466	Femme	21	4	3	3	1	1	1	1	1	1	1	1	1	1	0	0	0	0	0	0	0	3	2	1	4	3	1	4	4	2	2	3	3	1	2	4	1	4
S467	Femme	25	5	2	1	2	2	2	3	2	1	1	1	1	1	1	1	1	1	0	0	1	4	3	3	4	5	5	1	4	4	4	1	5	5	4	2	5	2
S468	Femme	23	5	3	3	2	1	1	2	1	1	1	1	1	1	0	1	1	1	0	0	0	2	2	2	4	2	1	3	4	2	2	4	4	3	2	3	3	2
S469	Femme	25	5	3	5	1	1	1	1	1	1	1	1	1	1	0	0	0	0	0	1	1	1	1	1	4	3	1	4	4	1	2	4	4	2	1	4	4	4
S470	Homme	20	3	4	3	1	1	1	1	1	1	1	1	1	1	1	1	0	0	1	1	1	2	2	1	4	2	1	4	4	1	3	5	3	3	1	5	1	5
S471	Femme	21	4	5	3	1	1	1	1	1	1	1	1	1	1	0	0	0	0	0	0	0	1	2	2	4	2	1	4	4	2	3	4	2	1	1	4	1	4
S472	Femme	22	3	2	2	2	1	1	2	1	1	1	1	1	1	1	1	1	1	1	1	1	3	3	3	3	4	4	2	2	4	4	2	4	4	4	2	4	2
S473	Femme	22	5	4	3	1	1	2	2	1	1	1	1	1	1	0	0	0	0	0	0	0	2	1	1	4	3	3	2	3	4	3	2	3	1	4	3	1	2
S474	Femme	22	4	4	3	1	1	1	1	1	1	1	1	1	1	0	0	0	0	0	1	1	1	2	1	3	3	2	2	3	1	3	4	4	1	1	4	1	4
S475	Femme	20	2	4	2	1	1	1	1	1	1	1	1	1	1	0	0	0	0	0	0	1	2	2	2	4	2	2	5	4	2	2	4	3	2	2	4	1	4
S476	Femme	20	3	3	3	2	1	1	2	1	1	1	1	1	1	0	1	1	0	1	1	1	3	2	2	3	4	3	2	2	4	5	5	5	4	4	3	5	2
S477	Femme	22	3	4	3	1	1	1	1	1	1	1	1	1	1	0	0	0	0	0	1	1	2	2	2	4	3	1	3	3	1	2	5	4	2	5	5	1	4
S478	Femme	20	3	4	3	1	1	1	1	1	1	1	1	1	1	0	0	0	0	0	0	0	2	1	1	3	2	2	4	2	3	4	4	4	2	1	4	1	4
S479	Femme	22	4	4	3	1	1	1	1	1	1	1	1	1	1	0	0	0	0	0	0	0	2	2	2	3	3	1	3	3	2	3	4	4	3	1	3	1	4
S480	Homme	22	5	4	4	1	1	1	1	1	1	1	1	1	1	0	0	0	0	0	0	1	3	1	1	3	3	3	3	3	4	2	2	4	2	2	4	3	4
S481	Femme	22	4	2	1	2	1	1	1	1	1	1	1	1	1	0	0	0	1	1	1	1	3	2	2	2	4	5	2	2	4	4	3	3	3	4	3	3	2
S482	Femme	19	3	4	3	2	1	1	1	1	1	1	1	1	1	0	1	0	0	0	0	0	2	2	2	4	3	3	4	2	3	4	4	4	2	2	3	2	5
S483	Femme	22	4	3	4	2	2	2	1	1	1	1	1	1	1	0	1	0	0	0	0	0	3	2	2	3	4	2	3	3	2	5	3	5	3	4	3	4	2
S484	Femme	22	4	3	2	2	1	1	1	1	1	1	1	1	1	1	1	0	0	1	1	1	3	1	1	3	5	4	2	2	4	4	2	4	3	1	3	3	2
S485	Femme	19	2	5	4	2	2	1	2	1	1	2	1	1	1	0	1	1	0	0	0	1	2	3	2	4	3	2	3	3	2	2	5	3	3	2	4	1	5
S486	Femme	21	2	4	3	1	1	1	1	1	1	1	1	1	1	0	1	0	0	1	1	1	3	2	2	4	4	2	3	3	3	2	4	4	3	1	4	1	4
S487	Femme	20	3	3	2	1	1	1	1	1	1	1	1	1	1	0	0	0	0	0	0	1	3	1	1	3	4	4	2	2	4	4	1	4	3	1	3	3	3
S488	Femme	20	2	4	5	2	1	2	2	1	1	1	1	1	1	0	0	1	0	1	1	0	3	2	2	3	4	3	3	3	3	4	2	3	3	3	3	3	4
S489	Femme	21	4	4	4	1	1	1	1	1	1	1	1	1	1	0	0	0	0	0	0	1	3	2	1	4	3	4	3	3	4	2	3	3	4	2	3	2	3
S490	Femme	18	2	2	1	2	2	2	2	1	1	2	1	1	1	1	1	1	1	1	1	1	4	3	3	2	4	5	2	2	5	4	2	5	4	4	2	3	2
S491	Femme	19	4	4	5	1	1	1	1	1	1	1	1	1	1	0	0	0	0	0	0	0	2	1	1	4	2	1	4	3	2	2	5	3	2	1	5	1	4
S492	Femme	23	4	4	3	2	1	1	1	1	1	1	1	1	1	0	0	0	0	0	0	0	2	2	1	3	2	2	4	2	2	3	4	3	1	2	4	4	5
S493	Femme	20	2	3	3	1	1	1	1	1	1	1	1	1	1	0	0	0	0	1	1	1	3	3	1	2	4	4	2	2	4	5	1	4	1	1	5	1	5
S494	Femme	25	2	1	3	3	2	2	2	2	1	2	2	1	1	1	1	1	1	1	1	1	4	2	1	1	4	5	1	1	5	5	1	5	5	1	2	5	1
S495	Homme	24	4	4	2	1	1	1	1	1	1	1	1	1	1	0	1	1	0	0	0	0	2	2	1	4	2	1	2	3	1	4	4	4	2	1	5	1	5
S496	Femme	33	4	5	3	2	1	1	1	1	1	1	1	1	1	0	1	1	0	0	0	0	2	2	2	3	2	1	4	3	1	3	4	3	2	1	5	1	5
S497	Femme	19	2	4	3	1	1	1	1	1	1	1	1	1	1	0	0	0	0	0	0	0	2	2	1	4	4	2	3	2	1	2	3	4	2	2	4	4	4
S498	Femme	21	3	3	3	1	1	1	1	1	1	1	1	1	1	0	0	0	0	0	1	0	2	2	1	3	3	2	3	3	4	3	3	3	3	2	3	2	4
S499	Femme	23	5	4	4	1	1	1	1	1	1	1	1	1	1	0	0	0	0	0	0	0	1	2	2	4	1	1	4	4	1	3	4	3	1	2	4	4	5
S500	Homme	19	2	3	2	2	1	1	1	1	1	1	1	1	1	0	0	0	0	1	1	1	1	2	1	3	3	3	2	3	3	4	3	4	2	2	4	5	2
S501	Femme	20	2	3	3	2	1	1	1	1	1	1	1	1	1	0	0	0	0	0	0	0	1	3	2	3	2	2	4	3	2	2	4	4	1	2	3	3	2
S502	Homme	22	5	5	4	1	1	1	1	1	1	1	1	1	1	0	0	0	0	0	0	0	1	2	1	4	2	1	4	4	2	3	5	2	1	1	5	1	5
S503	Femme	24	5	4	5	1	1	1	1	1	1	1	1	1	1	0	0	0	0	0	1	1	2	2	2	4	2	2	3	3	2	1	4	3	2	2	5	3	5
S504	Femme	22	4	3	4	2	1	1	1	1	1	1	1	1	1	1	1	0	1	1	1	1	3	3	3	2	4	4	2	3	3	4	3	4	3	2	4	2	4
S505	Femme	23	4	4	3	2	2	2	2	1	2	1	1	1	1	0	1	1	1	1	1	1	3	2	2	3	4	5	2	1	5	5	1	4	4	1	4	3	3
S506	Femme	22	4	3	4	2	1	1	2	1	1	1	1	1	1	0	0	0	0	0	0	0	1	3	1	3	2	1	4	2	1	2	3	4	1	1	4	1	3
S507	Femme	20	3	3	2	1	2	2	1	1	1	1	1	1	1	0	0	0	1	0	1	1	4	2	2	3	5	4	2	1	4	5	2	4	4	3	4	2	4
S508	Femme	23	5	4	2	1	1	1	1	1	1	1	1	1	1	0	1	0	1	0	1	1	2	1	1	4	3	2	4	3	2	3	5	4	2	1	5	2	4
S509	Femme	21	4	3	4	3	1	2	2	1	1	3	2	1	1	0	1	1	1	0	1	0	3	4	3	4	3	2	2	2	3	4	3	4	4	2	1	2	1
S510	Femme	20	2	1	4	2	1	1	1	1	1	1	1	1	1	1	1	1	1	1	1	1	3	3	3	3	3	3	3	1	3	4	3	4	4	5	2	4	1
S511	Femme	22	5	4	3	1	1	1	1	1	1	1	1	1	1	0	0	0	0	0	1	1	2	1	1	4	3	2	4	4	2	3	4	3	2	1	5	1	4
S512	Femme	20	3	4	3	2	1	1	1	1	1	1	1	1	1	0	0	0	0	0	0	0	2	2	2	4	2	1	4	4	2	2	4	3	2	4	4	1	4
S513	Femme	20	4	2	2	2	3	2	2	1	1	1	1	1	1	0	0	1	1	0	0	0	2	4	3	4	4	1	3	4	2	3	4	4	2	1	2	5	2
S514	Femme	25	5	3	3	1	1	1	1	1	1	1	1	1	1	1	1	0	0	0	0	1	3	2	1	3	4	3	3	1	3	5	2	5	3	1	4	4	3
S515	Homme	21	3	4	3	2	1	1	1	1	1	1	1	1	1	0	0	0	0	0	0	1	2	1	2	3	5	2	2	1	3	4	4	4	3	1	5	1	4
S516	Homme	23	3	2	3	2	1	1	2	1	1	1	1	1	1	0	0	0	0	1	1	1	2	2	1	2	3	2	3	2	2	2	4	4	2	4	3	2	3
S517	Femme	21	4	4	3	2	1	1	1	1	1	1	2	1	1	0	1	0	0	0	1	0	2	2	2	3	4	4	4	3	3	3	3	5	3	2	4	3	4
S518	Femme	23	5	4	3	2	1	1	1	1	1	1	1	1	1	0	0	0	0	0	0	0	1	2	1	4	3	2	4	4	1	5	4	5	1	2	4	3	4
S519	Femme	22	4	4	3	1	1	1	1	1	1	1	1	1	1	0	0	0	0	0	0	0	2	1	1	4	4	2	3	3	2	3	4	4	4	1	5	1	5
S520	Femme	22	4	3	4	3	1	1	3	2	1	2	1	1	1	1	1	1	1	1	1	1	3	3	3	2	4	4	2	2	5	5	3	5	3	3	1	3	1
S521	Femme	23	5	4	3	1	1	1	1	1	1	1	1	1	1	0	0	0	0	0	0	0	1	1	1	4	3	2	4	3	2	3	4	3	1	1	5	2	5
S522	Femme	22	2	1	2	3	3	3	3	3	3	3	2	2	1	0	1	1	1	1	1	1	4	4	4	2	4	3	2	1	3	5	1	5	5	5	1	5	1
S523	Femme	23	5	3	3	1	1	1	1	1	1	1	1	1	1	0	0	0	0	0	1	1	2	2	2	3	3	2	3	3	3	3	3	4	2	4	4	3	4
S524	Femme	21	3	4	3	2	1	1	1	1	1	2	1	1	1	0	1	1	1	0	1	1	3	3	2	3	4	3	2	2	3	4	3	4	3	4	3	3	5
S525	Femme	21	4	4	3	1	1	1	1	1	1	1	1	1	1	0	0	0	0	0	0	0	1	1	1	2	1	2	4	2	2	4	4	4	2	3	4	1	5
S526	Femme	20	4	3	3	1	1	1	1	1	1	1	1	1	1	0	0	0	0	0	1	1	2	2	3	3	5	3	2	2	3	5	3	5	3	2	2	4	2
S527	Femme	25	4	3	3	2	1	1	1	1	1	1	1	1	1	0	0	0	0	0	1	0	2	2	2	3	4	2	3	3	2	2	3	2	2	2	3	4	2
S528	Femme	20	4	1	5	1	1	1	1	1	1	1	1	1	1	0	0	0	0	1	0	1	3	2	1	2	5	2	1	1	4	4	3	5	3	5	1	5	1
S529	Femme	30	5	2	2	2	1	1	1	1	1	1	1	1	1	1	1	0	0	1	1	1	4	3	2	2	4	5	2	1	5	5	2	5	4	2	3	4	4
S530	Femme	22	5	4	2	1	1	1	1	1	1	1	1	1	1	0	1	0	1	1	1	1	3	3	3	3	4	4	2	2	4	4	2	5	4	1	5	1	4
S531	Femme	21	5	3	2	1	1	1	1	1	1	1	1	1	1	0	0	0	0	0	0	0	1	2	1	3	2	2	3	3	2	2	2	4	1	2	4	3	4
S532	Homme	23	5	3	2	2	1	1	1	1	1	1	1	1	1	0	0	0	0	0	0	0	2	2	1	3	3	2	4	3	2	2	4	3	3	1	4	2	4
S533	Femme	22	4	2	2	2	1	1	2	1	2	1	1	1	1	0	1	0	0	1	1	1	2	3	2	2	4	3	2	1	3	3	1	4	2	2	2	2	2
S534	Femme	20	2	3	5	1	1	1	1	1	1	1	1	1	1	0	0	1	1	0	0	0	1	2	2	4	2	2	4	4	3	3	4	3	3	2	5	2	4
S535	Femme	23	3	3	3	2	1	2	1	1	2	1	1	1	1	0	0	0	0	1	1	1	3	3	3	2	4	4	2	2	4	5	2	5	3	5	2	3	3
S536	Femme	24	5	3	5	1	1	1	2	1	1	1	1	1	1	0	0	0	0	0	0	0	1	2	1	4	1	1	5	3	2	4	4	3	1	4	5	1	5
S537	Femme	22	4	5	3	1	1	1	1	1	1	1	1	1	1	0	0	0	0	0	0	0	1	2	1	4	1	1	4	3	1	3	4	4	3	1	5	5	5
S538	Homme	20	4	3	2	2	1	1	1	1	1	1	1	1	1	0	0	0	0	0	0	0	2	2	2	3	2	1	4	3	2	3	3	4	2	3	4	4	4
S539	Femme	18	2	4	3	1	1	1	1	1	1	1	1	1	1	1	1	1	1	0	0	0	2	3	2	4	1	1	3	4	1	2	5	3	2	1	5	2	4
S540	Femme	24	5	4	3	1	1	1	1	1	1	1	1	1	1	0	0	0	0	0	1	1	3	1	1	2	4	4	3	2	3	4	2	4	3	1	4	1	4
S541	Femme	23	5	3	1	2	1	1	2	1	2	1	1	1	1	0	1	1	0	0	1	1	2	3	2	3	2	3	3	2	1	3	1	4	2	4	3	3	2
S542	Femme	20	4	3	2	1	1	1	1	1	1	1	1	1	1	0	1	0	0	0	1	1	2	4	4	2	2	3	2	1	2	4	2	3	4	4	3	4	2
S543	Femme	23	5	4	3	2	1	1	1	1	1	1	1	1	1	0	0	0	0	0	0	0	2	2	1	3	2	2	4	3	2	3	4	3	2	2	5	1	4
S544	Femme	21	4	2	3	1	1	1	1	1	1	1	1	1	1	0	0	0	0	1	1	1	3	2	2	2	5	4	2	2	5	5	2	4	3	2	5	1	5
S545	Femme	21	4	1	4	1	2	2	2	2	1	1	1	1	1	1	0	0	0	1	1	1	4	2	2	2	4	3	2	1	4	3	1	4	4	3	3	4	1
S546	Femme	27	5	2	1	2	1	1	2	1	1	1	1	1	1	1	1	0	1	1	1	1	4	3	3	3	5	4	2	2	4	5	2	5	4	3	2	1	2
S547	Femme	21	4	4	3	1	1	1	1	1	1	1	1	1	1	0	0	0	0	0	0	0	3	3	2	4	4	3	3	4	3	2	2	2	2	1	4	1	4
S548	Femme	20	2	3	3	1	1	1	1	1	1	1	1	1	1	0	0	0	0	1	1	1	3	2	2	3	4	3	2	2	4	3	3	4	3	2	4	3	2
S549	Femme	19	2	2	1	2	2	1	2	2	2	1	1	1	1	1	1	1	1	1	1	1	3	3	2	2	5	5	2	2	5	5	2	5	3	3	4	5	2
S550	Femme	21	5	4	2	1	1	1	1	1	1	1	1	1	1	0	0	1	1	0	0	0	2	2	3	3	5	2	2	3	2	4	3	4	3	2	3	1	5
S551	Femme	20	4	2	2	1	1	1	1	1	1	1	1	1	1	0	0	0	0	1	1	1	3	2	1	3	4	4	3	2	4	5	2	5	4	1	3	2	3
S552	Femme	23	2	4	4	1	1	1	1	1	1	1	1	1	1	1	1	1	1	0	0	0	3	2	2	4	2	1	4	3	2	1	4	3	3	2	5	2	5
S553	Femme	23	5	4	2	1	1	1	2	1	1	1	1	1	1	1	1	1	1	1	1	1	2	1	1	3	4	2	3	2	4	5	3	5	3	2	4	4	4
S554	Femme	21	2	4	5	1	1	1	1	1	1	1	1	1	1	0	0	0	0	1	1	1	3	2	1	3	1	1	4	3	2	2	3	3	3	2	4	3	4
S555	Femme	20	2	4	4	1	1	1	1	1	1	1	1	1	1	0	1	1	1	1	1	1	1	2	2	3	2	1	4	3	1	2	4	4	2	2	5	1	4
S556	Femme	19	3	3	1	3	3	3	1	1	1	1	1	1	1	1	1	1	1	1	1	1	3	4	3	4	2	1	4	3	3	4	4	4	4	4	1	2	1
S557	Femme	22	5	3	2	1	1	1	1	1	1	1	1	1	1	0	0	1	0	0	0	0	2	1	2	2	3	4	3	2	3	2	3	3	1	3	3	2	4
S558	Femme	24	6	3	4	1	1	1	1	1	1	1	1	1	1	0	0	0	0	0	1	1	1	2	1	3	1	1	4	2	1	3	4	4	1	1	5	4	4
S559	Homme	20	3	3	3	2	2	1	1	1	1	1	1	1	1	0	0	0	0	0	0	0	1	2	1	4	4	4	4	4	4	3	4	4	1	3	5	4	3
S560	Homme	20	4	4	3	1	1	1	1	1	1	1	1	1	1	0	0	0	0	1	1	1	2	2	1	4	4	1	4	4	2	2	1	3	3	2	3	2	4
S561	Femme	23	2	2	3	2	1	2	2	1	1	1	1	1	1	0	0	0	0	0	1	1	3	3	2	3	4	3	2	3	3	4	3	4	3	4	3	4	2
S562	Femme	18	2	3	2	2	3	1	1	1	3	1	1	1	1	0	0	0	0	0	0	0	3	3	2	5	4	1	2	5	1	2	5	4	2	1	4	1	3
S563	Femme	26	5	5	2	1	1	1	1	1	1	1	1	1	1	0	1	1	1	1	1	1	3	3	2	4	3	5	4	3	3	5	2	4	4	4	4	5	5
S564	Femme	19	3	1	5	2	1	1	1	1	1	1	1	1	1	1	1	0	0	1	1	1	4	2	2	3	4	4	2	1	5	4	2	4	4	3	2	3	1
S565	Femme	18	2	3	2	1	1	1	1	1	1	1	1	1	1	0	0	0	0	0	1	1	3	2	1	2	3	3	3	2	3	2	2	3	2	1	4	2	4
S566	Homme	20	2	4	3	1	1	1	1	1	1	1	1	1	1	0	1	1	1	1	1	1	3	2	1	1	3	4	2	1	4	3	2	4	4	2	4	2	4
S567	Femme	20	3	4	5	1	1	1	1	1	1	1	1	1	1	0	0	0	0	0	0	0	2	2	1	3	4	4	2	2	3	4	2	4	2	2	4	2	4
S568	Femme	20	4	3	2	2	1	3	2	1	1	1	1	1	1	1	1	0	1	1	1	1	3	3	2	2	4	4	2	2	4	4	2	4	3	4	2	2	2
S569	Femme	22	5	2	5	2	1	1	2	1	1	1	1	1	1	0	1	0	1	1	1	0	3	1	1	4	5	3	2	3	3	4	4	5	3	4	3	3	2
S570	Homme	21	2	4	4	1	1	1	1	1	1	1	1	1	1	0	0	0	0	0	0	0	2	1	1	4	2	1	3	3	1	3	4	3	2	5	4	2	4
S571	Femme	21	4	5	3	1	1	1	2	1	1	1	1	1	1	0	0	0	0	0	0	1	2	1	1	4	5	3	3	4	3	2	4	3	3	4	4	1	4
S572	Femme	20	2	3	3	3	1	1	2	1	1	1	1	1	1	0	0	0	0	1	1	0	1	1	1	3	2	2	4	3	3	3	3	3	2	1	2	2	2
S573	Femme	21	3	4	3	1	1	1	1	1	1	1	1	1	1	0	0	0	0	0	0	1	3	1	1	4	2	3	3	3	3	1	4	4	2	1	4	2	5
S574	Femme	20	4	4	3	1	1	1	1	1	1	1	1	1	1	0	0	0	0	0	0	0	1	2	1	3	3	3	4	2	3	3	3	3	3	2	4	1	4
S575	Femme	22	4	4	2	1	1	1	1	1	1	1	1	1	1	0	0	0	0	0	1	1	3	1	1	4	4	3	3	3	2	2	4	3	1	4	3	1	4
S576	Femme	27	5	4	3	2	1	1	1	1	1	1	1	1	1	0	0	0	0	1	1	1	4	2	1	4	4	3	2	3	4	4	2	4	4	2	4	2	3
S577	Femme	20	4	3	2	2	1	1	1	1	1	1	1	1	1	1	0	0	0	0	0	0	3	2	2	2	4	4	2	2	3	5	2	5	4	1	4	3	4
S578	Femme	22	5	2	5	2	1	1	2	1	1	1	1	1	1	0	1	0	0	1	1	1	2	3	3	3	3	2	4	3	2	3	4	4	3	5	2	5	2
S579	Homme	22	4	5	3	1	1	1	1	1	1	1	1	1	1	0	1	0	1	0	1	1	4	1	1	2	3	5	2	1	5	4	1	4	5	1	3	1	5
S580	Femme	19	2	4	1	1	1	1	1	1	1	1	1	1	1	0	0	0	0	1	0	1	2	3	2	2	2	3	3	2	4	4	3	5	2	1	2	3	4
S581	Femme	20	5	2	3	2	1	1	2	1	1	1	1	1	1	0	0	0	0	0	1	1	2	3	2	4	4	3	2	2	4	4	1	4	3	4	3	4	2
S582	Femme	20	4	4	3	1	1	1	1	1	1	1	1	1	1	0	0	0	0	0	0	0	1	1	1	4	3	2	4	4	3	3	4	3	3	1	5	1	5
S583	Femme	24	5	5	3	1	1	1	1	1	1	1	1	1	1	0	0	0	0	0	0	0	2	2	2	4	3	2	4	3	2	2	4	4	1	1	5	2	5
S584	Femme	19	4	3	4	2	1	1	1	1	1	1	1	1	1	0	0	0	0	0	0	1	2	2	1	3	3	2	2	3	2	3	3	3	2	4	5	1	2
S585	Femme	27	3	1	2	2	1	1	2	1	1	1	1	1	1	1	1	1	1	1	1	1	4	2	2	1	4	5	3	1	5	5	3	5	4	2	2	1	2
S586	Homme	22	4	4	3	1	1	1	1	1	1	1	1	1	1	0	0	0	0	0	0	0	2	2	1	5	3	3	4	3	3	3	4	4	1	1	3	1	4
S587	Femme	36	1	4	3	1	1	1	1	1	1	1	1	1	1	0	0	0	0	0	0	0	2	2	1	4	2	2	4	4	1	2	5	3	2	1	4	1	4
S588	Femme	22	5	4	3	2	1	2	1	1	2	1	1	1	1	0	0	0	0	1	1	0	2	2	1	4	4	3	2	3	2	3	3	4	3	4	3	2	4
S589	Femme	20	4	3	4	1	1	1	1	1	1	1	1	1	1	0	0	0	0	0	1	0	2	1	1	3	2	1	3	3	1	1	4	3	1	1	4	2	4
S590	Femme	23	5	4	2	2	1	1	1	1	1	1	1	1	1	0	0	0	0	1	1	0	2	2	1	3	4	3	3	3	3	3	4	5	3	1	3	2	4
S591	Femme	25	5	5	3	1	1	1	1	1	1	1	1	1	1	0	0	0	0	0	0	0	2	1	1	4	3	2	4	3	1	2	4	3	1	2	4	3	5
S592	Femme	25	6	4	3	1	1	1	1	1	1	1	1	1	1	0	0	0	0	0	1	0	1	2	1	4	3	1	4	4	2	2	5	3	1	1	5	3	3
S593	Femme	22	4	4	4	1	1	1	1	1	1	1	1	1	1	0	0	0	0	1	1	1	1	2	1	4	4	2	3	3	3	4	3	5	1	1	4	1	4
S594	Femme	21	5	4	3	2	1	1	1	1	1	1	1	1	1	1	0	0	0	0	0	0	1	2	2	4	2	1	4	3	2	1	4	3	1	2	5	1	4
S595	Femme	27	5	2	3	3	3	3	3	3	3	3	3	3	1	1	1	0	1	0	0	1	3	4	4	3	2	3	3	2	3	5	2	5	5	2	1	2	1
S596	Femme	22	4	5	3	1	1	1	1	1	1	1	1	1	1	0	0	0	0	0	0	0	1	1	1	4	4	3	3	3	3	2	3	3	3	1	5	1	5
S597	Femme	23	6	4	3	1	1	1	1	1	1	1	1	1	1	0	0	0	0	0	0	0	2	1	1	4	3	1	4	3	1	2	4	4	2	2	5	1	4
S598	Femme	20	2	2	2	2	1	1	2	1	1	1	1	1	1	1	1	1	0	0	1	0	2	2	2	2	2	1	3	2	2	2	3	4	2	3	4	3	3
S599	Femme	19	2	2	3	1	1	1	1	1	3	1	1	1	1	0	0	0	0	0	1	1	4	3	3	2	4	5	1	2	4	4	3	4	4	1	5	3	3
S600	Femme	18	4	4	3	1	1	1	1	1	1	1	1	1	1	1	1	0	1	0	0	0	2	2	1	3	2	2	4	4	3	3	4	4	2	1	3	1	4
S601	Femme	20	4	5	4	1	1	1	1	1	1	1	1	1	1	0	0	0	0	0	0	0	1	1	1	4	3	1	4	3	2	2	5	2	2	1	5	1	5
S602	Femme	26	5	4	3	2	1	1	2	1	1	1	1	1	1	0	0	0	0	1	1	0	3	2	1	2	2	3	3	1	3	3	2	3	3	1	4	2	4
S603	Femme	23	4	3	2	2	1	1	1	1	1	1	1	1	1	0	1	0	1	0	1	1	3	1	1	2	3	3	2	2	2	5	2	5	2	2	3	2	3
S604	Femme	39	4	2	4	2	1	1	2	1	1	1	1	1	1	0	0	0	0	0	0	1	2	3	2	2	3	3	3	3	2	3	3	4	3	2	3	2	2
S605	Femme	20	2	3	3	2	1	1	1	1	1	1	1	1	1	0	0	0	0	1	1	1	3	3	2	3	5	3	1	4	4	5	1	5	4	2	3	3	2
S606	Homme	19	3	4	3	1	1	1	1	1	1	1	1	1	1	0	0	0	0	0	0	0	1	1	1	4	1	2	4	3	1	2	4	3	1	1	5	1	5
S607	Homme	21	5	4	3	2	1	1	2	1	1	3	2	1	1	0	1	0	1	1	1	1	1	1	1	4	4	5	3	2	1	4	4	5	3	1	4	3	3
S608	Homme	24	5	4	3	1	1	1	1	1	2	1	1	1	1	0	0	0	0	0	0	0	1	3	1	4	2	1	4	4	2	3	4	4	1	2	4	2	4
S609	Homme	32	5	3	1	1	1	1	1	1	1	1	1	1	1	0	1	1	0	1	1	0	3	1	1	3	4	4	2	5	4	1	2	1	2	1	5	5	5
S610	Homme	20	4	4	3	1	1	1	1	1	1	1	1	1	1	0	0	0	0	0	0	0	2	2	2	4	2	1	4	4	1	2	4	3	2	2	4	3	4
S611	Femme	22	4	3	2	1	1	1	1	1	1	1	1	1	1	0	0	0	0	0	0	0	2	1	1	4	4	3	3	3	3	4	3	4	3	3	3	3	3
S612	Homme	22	5	5	4	1	1	1	1	1	1	1	1	1	1	0	0	0	0	1	1	1	2	2	1	4	3	1	4	3	2	3	4	4	1	2	4	1	5
S613	Homme	27	3	4	2	1	1	1	1	1	1	1	1	1	1	0	0	0	0	1	1	0	3	2	1	3	3	1	3	2	3	4	4	5	1	3	3	5	4
S614	Homme	22	4	4	3	1	1	1	1	1	1	1	1	1	1	1	1	1	1	0	0	0	3	2	2	3	1	1	4	3	1	3	3	3	3	3	4	3	4
S615	Homme	18	2	4	4	1	1	1	1	1	1	1	1	1	1	1	1	1	1	0	0	0	1	3	2	4	4	1	4	3	2	2	4	3	1	2	5	2	4
S616	Homme	25	5	4	5	1	1	1	1	1	1	1	1	1	1	1	1	1	0	1	1	1	4	2	2	4	5	5	2	3	5	5	2	4	4	3	4	3	4
S617	Homme	23	4	5	3	1	1	1	1	1	1	1	1	1	1	0	0	0	0	0	0	0	2	2	1	4	2	1	4	4	1	1	4	2	1	1	5	1	5
S618	Homme	18	2	3	3	1	1	1	1	1	1	1	1	1	1	0	0	0	0	1	1	1	2	1	1	4	3	2	2	3	2	2	3	3	3	1	4	2	4
S619	Homme	25	4	4	2	2	1	1	1	1	1	1	1	1	1	0	0	0	1	1	1	0	2	1	1	2	2	3	4	1	4	3	3	3	2	1	2	2	4
S620	Homme	23	4	5	3	1	1	1	1	1	1	1	1	1	1	0	0	0	0	0	0	0	1	1	1	4	3	1	4	4	2	1	4	2	1	1	5	1	5
S621	Homme	19	3	4	4	1	1	1	1	1	1	1	1	1	1	0	0	0	0	0	1	1	1	2	2	5	2	1	4	4	2	1	5	3	1	1	3	4	5
S622	Femme	23	3	2	4	3	2	2	1	1	1	1	3	1	1	0	1	0	1	1	1	1	3	3	2	3	4	5	2	3	4	5	1	5	4	4	2	4	2
S623	Homme	20	4	2	1	3	3	3	3	3	3	3	3	2	1	0	0	0	0	0	0	0	4	4	4	3	3	4	3	1	4	5	4	5	5	4	2	3	1
S624	Homme	20	4	3	3	1	1	1	1	1	1	1	1	1	1	0	1	0	0	1	1	0	2	2	1	3	2	2	3	2	4	3	2	3	2	2	3	1	4
S625	Homme	20	3	4	4	1	1	1	1	1	1	1	1	1	1	0	1	0	0	0	0	0	1	2	1	4	2	1	4	4	2	3	4	4	1	1	5	4	5
S626	Homme	19	2	4	2	2	1	1	1	1	1	1	1	1	1	0	1	1	0	0	1	0	2	2	2	3	2	2	4	4	2	3	3	4	2	2	3	2	4
S627	Homme	23	4	3	2	1	1	1	1	1	1	1	1	1	1	0	0	0	0	1	1	1	2	1	1	4	4	2	4	2	3	3	3	4	2	4	4	1	4
S628	Homme	20	4	5	5	1	1	1	1	1	2	1	1	1	1	1	0	0	0	1	1	0	2	2	2	4	2	1	5	4	1	3	5	3	1	1	5	1	5
S629	Homme	21	5	5	5	1	1	1	1	1	1	1	1	1	1	0	0	0	0	0	0	0	1	2	1	5	2	1	4	4	3	2	5	2	2	1	5	2	5
S630	Homme	21	3	3	3	1	1	1	1	1	1	1	1	1	1	0	1	0	0	0	1	1	1	1	1	3	3	2	4	3	2	3	4	3	1	3	3	3	2
S631	Femme	23	5	3	3	1	1	1	1	1	1	1	1	1	1	0	1	0	0	0	0	0	1	1	1	4	3	1	4	3	2	3	4	4	1	1	3	1	3
S632	Homme	21	4	4	3	1	1	1	1	1	1	1	1	1	1	0	0	0	0	0	0	0	1	1	1	4	4	1	3	2	1	3	4	4	2	2	2	1	5
S633	Homme	24	3	3	3	1	1	1	1	1	1	1	1	1	1	0	0	0	0	0	1	1	3	2	1	3	3	4	3	2	3	2	2	2	3	2	4	1	4
S634	Homme	23	5	4	3	1	1	1	1	1	1	1	1	1	1	0	0	0	0	0	0	0	2	2	1	4	3	2	4	3	2	4	5	5	1	2	5	4	5
S635	Homme	23	5	3	3	1	1	1	1	1	1	1	1	1	1	0	1	1	0	1	1	0	2	2	2	3	1	1	4	3	3	4	3	4	2	2	4	2	4
S636	Homme	21	4	4	3	1	1	1	1	1	1	1	1	1	1	0	0	0	0	0	0	0	1	1	1	4	2	1	4	4	1	1	4	2	1	1	5	1	5
S637	Homme	19	2	5	3	1	1	1	1	1	1	1	1	1	1	0	0	0	0	0	0	0	1	2	2	4	2	1	4	3	1	2	4	3	1	1	5	2	5
S638	Homme	24	4	5	4	1	1	1	1	1	1	1	1	1	1	0	0	0	0	0	0	0	3	2	1	5	4	1	3	5	2	3	4	3	1	1	5	1	4
S639	Homme	20	4	5	3	1	1	1	1	1	1	1	1	1	1	0	0	0	0	0	0	0	2	2	2	3	2	1	4	3	2	2	3	3	2	2	4	1	5
S640	Femme	19	2	4	4	2	1	1	1	1	1	1	1	1	1	0	0	0	0	0	0	0	1	2	2	4	2	1	3	4	1	4	3	3	1	2	5	1	5
S641	Homme	20	4	4	3	1	1	1	1	1	1	1	1	1	1	0	0	0	0	0	0	0	1	1	1	2	1	1	4	2	2	1	4	1	1	1	5	3	5
S642	Femme	23	5	3	2	1	1	1	1	1	2	1	1	1	1	1	1	1	1	1	1	1	3	2	2	2	3	5	3	2	5	5	2	5	4	1	4	3	4
S643	Homme	24	4	3	4	1	1	1	1	1	2	1	1	1	1	0	0	0	0	0	0	0	4	3	2	3	4	3	4	2	4	4	4	4	4	4	2	4	2
S644	Homme	24	4	4	3	1	1	1	1	1	1	1	1	1	1	0	1	0	1	0	0	0	1	1	1	3	4	4	4	4	4	4	4	4	2	1	4	3	5
S645	Homme	22	5	2	3	1	1	1	1	1	1	1	1	1	1	0	0	1	0	0	0	0	2	2	1	4	2	3	3	3	3	3	2	3	2	2	4	2	3
S646	Femme	21	4	4	4	1	1	1	1	1	1	1	1	1	1	0	0	0	0	0	0	0	1	2	1	5	3	2	3	5	2	3	5	3	1	2	5	4	5
S647	Homme	21	4	5	3	1	1	1	1	1	1	1	1	1	1	0	0	0	0	0	0	0	1	1	1	4	1	1	4	4	1	1	5	1	1	1	5	1	5
S648	Homme	25	5	3	2	2	1	1	1	1	1	1	1	1	1	0	0	0	0	0	0	0	1	2	2	3	5	3	2	2	3	4	4	4	2	4	3	3	4
S649	Femme	23	5	4	3	1	1	1	1	1	1	1	1	1	1	0	0	0	0	1	1	1	2	2	2	3	3	2	4	2	2	2	3	3	2	2	4	3	5
S650	Homme	24	5	4	3	1	1	1	1	1	1	1	1	1	1	0	0	0	0	0	0	0	1	1	1	2	2	2	4	3	2	2	4	2	1	3	4	2	5
S651	Homme	23	5	4	3	3	1	1	1	1	1	1	1	1	1	0	0	0	0	0	1	1	2	2	2	3	4	3	2	3	4	4	2	4	3	1	5	1	5
S652	Homme	18	2	3	3	1	3	1	1	1	1	1	1	1	1	0	1	1	0	0	1	1	1	2	1	4	4	3	3	4	2	2	4	3	2	3	4	4	4
S653	Homme	21	3	5	3	1	1	1	1	1	1	1	1	1	1	0	0	0	0	0	0	0	1	1	1	5	1	1	4	5	1	1	5	2	1	1	5	1	5
S654	Femme	19	2	4	4	1	1	1	1	1	1	1	1	1	1	1	0	0	0	0	0	0	1	1	1	4	3	2	4	4	1	2	4	2	1	1	4	1	4
S655	Homme	24	3	4	3	1	1	1	1	1	1	1	1	1	1	1	0	1	0	0	0	0	2	2	1	3	2	1	4	3	1	3	4	4	1	1	5	1	5
S656	Homme	27	6	2	3	1	1	1	1	1	1	1	1	1	1	0	0	0	0	1	1	1	3	2	1	2	4	4	3	1	4	3	1	4	3	3	3	4	2
S657	Homme	22	5	4	4	2	1	1	1	1	1	1	1	1	1	1	1	1	0	0	0	0	1	1	1	5	2	1	4	5	2	2	4	3	1	2	5	5	4
S658	Homme	21	4	4	5	1	1	1	1	1	1	1	1	1	1	0	0	0	0	0	0	0	1	1	1	2	3	1	3	4	1	1	4	2	1	1	3	1	5
S659	Homme	23	5	4	3	1	1	1	1	1	1	1	1	1	1	0	0	0	0	0	0	0	2	2	1	4	3	2	3	3	3	2	3	3	2	2	4	2	4
S660	Homme	21	4	4	3	1	1	1	1	1	1	1	1	1	1	0	0	0	0	0	1	1	1	1	1	2	2	1	4	2	1	1	4	2	1	2	5	1	4
S661	Femme	19	3	5	2	1	1	1	1	1	1	1	1	1	1	0	0	0	0	1	1	0	1	3	3	2	2	3	4	2	3	4	4	5	1	1	5	1	5
S662	Femme	20	3	3	2	2	1	1	2	1	2	1	1	1	1	0	1	1	0	0	1	0	2	3	2	3	2	3	3	3	3	3	4	3	2	4	3	4	2
S663	Femme	24	5	2	2	1	1	2	2	1	1	1	2	2	1	1	1	1	1	1	1	1	4	4	3	2	5	4	1	2	4	3	2	3	2	4	2	3	3
S664	Homme	25	5	3	3	1	1	1	1	1	1	1	1	1	1	0	0	0	0	0	0	0	2	1	1	4	2	1	4	3	2	2	4	3	2	1	5	3	4
S665	Femme	20	1	4	3	1	1	1	1	1	1	1	1	1	1	1	1	1	1	1	1	1	2	3	2	3	3	3	2	2	3	4	1	4	3	3	3	2	4
S666	Homme	26	5	4	3	1	1	1	1	1	1	1	1	1	1	0	0	0	0	1	1	1	3	2	1	3	3	2	3	2	3	3	4	3	3	1	5	2	5
S667	Homme	23	5	1	1	1	1	1	1	1	1	1	1	1	1	0	1	1	1	0	1	1	4	2	1	1	5	5	1	3	5	4	1	5	5	5	2	5	1
S668	Homme	22	4	4	4	1	1	1	1	1	1	1	1	1	1	0	0	0	0	1	1	0	3	2	1	3	2	4	4	3	2	2	3	2	3	2	4	1	4
S669	Femme	20	4	4	3	1	1	1	1	1	1	1	1	1	1	0	0	0	0	0	0	1	3	3	1	2	2	4	2	1	4	3	2	4	4	1	5	4	5
S670	Femme	22	3	3	1	2	1	1	2	1	1	1	1	1	1	1	1	1	1	1	1	1	4	1	1	1	4	5	2	2	5	3	2	4	4	1	3	1	4
S671	Homme	25	4	3	3	2	1	2	2	1	1	1	1	1	1	1	1	0	1	1	1	1	3	2	2	3	4	4	3	2	4	4	2	4	3	2	4	4	2
S672	Homme	27	5	3	3	2	1	2	2	1	1	1	1	1	2	0	1	0	1	0	1	0	2	2	2	2	4	3	1	1	3	3	2	4	2	3	3	4	2
S673	Homme	19	3	3	3	1	1	1	1	1	1	1	1	1	1	0	0	0	0	1	1	1	3	1	1	2	4	3	2	2	3	4	2	4	4	2	2	3	2
S674	Homme	20	3	3	2	2	1	1	1	1	1	1	1	1	1	0	1	1	0	0	0	0	2	1	1	3	2	1	4	3	1	2	3	3	1	4	4	2	4
S675	Homme	24	5	4	5	1	1	1	1	1	1	1	1	1	1	0	0	1	0	0	0	0	1	1	1	4	1	1	4	4	2	2	4	2	1	1	5	1	5
S676	Femme	22	5	4	4	1	1	1	1	1	1	1	1	1	1	0	0	0	0	0	0	0	2	2	1	5	2	1	4	5	1	3	4	3	1	2	4	1	4
S677	Homme	21	5	3	4	1	1	1	1	1	2	1	1	1	1	0	0	0	0	1	0	0	2	3	2	3	2	2	3	3	2	3	3	4	2	2	4	4	2
S678	Homme	25	5	2	3	1	1	1	1	1	1	1	1	1	1	0	0	0	0	0	0	0	1	2	1	3	5	5	3	2	5	4	1	4	1	1	3	1	3
S679	Femme	25	4	3	4	1	1	1	1	1	1	1	1	1	1	0	0	0	0	0	0	0	2	3	2	2	4	2	2	3	3	4	1	4	3	2	3	4	3
S680	Homme	25	6	3	3	2	1	1	1	1	1	2	1	1	1	0	0	0	0	0	0	0	3	3	3	4	3	3	3	3	3	4	4	4	3	3	3	2	4
S681	Homme	23	5	3	2	1	1	1	1	1	1	1	1	1	1	0	0	0	0	0	0	0	1	2	2	4	3	1	4	4	1	3	4	4	1	2	4	2	4
S682	Homme	21	5	5	5	1	1	1	1	1	1	1	1	1	1	0	0	0	1	1	0	1	2	2	2	4	3	1	4	4	1	2	5	3	1	1	5	2	5
S683	Homme	21	4	3	5	1	1	1	1	1	1	1	1	1	1	0	0	0	0	0	0	0	1	2	2	4	5	1	3	3	2	3	4	3	1	1	5	2	4
S684	Homme	22	5	4	4	1	1	1	1	1	1	1	1	1	1	0	0	0	0	1	0	1	3	1	1	4	4	2	2	3	2	4	4	4	2	2	4	3	4
S685	Homme	22	5	4	3	2	1	1	1	1	1	1	1	1	1	0	0	0	0	0	0	0	2	2	2	3	3	2	4	4	2	3	4	3	2	1	3	4	4
S686	Homme	22	4	3	3	2	1	1	1	1	1	1	1	1	1	0	0	0	0	0	0	0	1	1	1	4	2	2	4	4	1	2	4	2	1	2	4	2	4
S687	Homme	23	5	4	3	1	1	1	1	1	1	1	1	1	1	0	0	0	0	0	0	0	2	2	1	3	2	1	4	3	3	2	4	3	2	1	5	3	3
S688	Homme	22	5	3	3	1	1	1	1	1	1	1	1	1	1	0	0	0	0	0	1	0	2	1	1	4	3	2	3	3	3	3	3	4	2	2	2	2	3
S689	Homme	21	5	5	3	1	1	1	1	1	1	1	1	1	1	0	0	0	0	0	0	0	1	2	1	5	1	1	5	4	1	1	5	1	1	1	5	1	5
S690	Femme	21	5	3	2	2	1	1	1	1	1	1	1	1	1	0	1	0	0	0	1	0	2	2	1	3	3	3	4	2	2	3	3	4	2	1	4	4	4
S691	Femme	21	3	4	3	1	1	1	2	1	1	1	1	1	1	0	0	1	0	0	0	0	3	2	2	3	4	2	3	2	3	2	3	3	3	2	4	3	3
S692	Femme	25	4	3	4	2	1	1	1	1	1	1	1	1	1	0	1	0	1	0	1	1	3	2	2	3	4	3	2	4	2	5	3	4	3	4	3	2	4
S693	Homme	23	2	3	3	2	3	2	3	3	1	2	3	3	3	0	0	0	0	0	0	0	1	2	1	5	3	3	2	3	2	4	4	4	1	5	2	2	4
S694	Homme	22	4	4	3	1	1	1	1	1	1	1	1	1	1	0	0	0	0	0	0	0	2	2	1	4	1	2	4	4	3	2	4	1	1	1	5	2	5
S695	Homme	22	5	4	1	1	1	1	1	1	1	1	1	1	1	0	0	0	0	0	0	0	2	3	1	3	1	4	4	3	3	2	5	4	3	1	5	3	4
S696	Homme	28	5	4	5	1	1	1	1	1	1	1	1	1	1	0	1	1	1	0	1	0	1	1	1	4	3	3	4	2	3	2	4	2	1	3	3	2	4
S697	Homme	29	4	5	3	1	1	1	1	1	1	1	1	1	1	0	0	0	0	0	0	0	2	2	1	4	2	1	4	4	2	3	4	3	1	1	5	1	5
S698	Homme	23	4	2	5	3	3	2	2	2	1	1	1	1	1	1	1	0	1	1	1	1	2	2	2	4	5	4	2	4	5	5	3	4	4	1	2	4	2
S699	Homme	24	4	4	4	1	1	1	1	1	1	1	1	1	1	0	1	0	0	0	1	0	1	2	1	4	3	1	3	3	1	3	4	4	3	1	4	1	4
S700	Homme	21	2	5	4	1	1	1	1	1	1	1	1	1	1	0	1	0	0	1	1	1	1	2	1	4	4	2	3	4	2	1	5	2	1	2	2	1	5
S701	Homme	25	5	5	3	1	1	1	1	1	1	1	1	1	1	0	0	0	0	0	0	0	1	1	1	5	2	2	4	4	2	2	4	2	2	3	3	1	5
S702	Homme	24	5	4	3	1	1	1	1	1	1	1	1	1	1	0	0	0	0	0	0	0	1	1	1	4	2	1	4	3	2	3	4	4	1	1	4	1	5
S703	Homme	18	2	3	1	1	1	1	1	1	1	1	1	1	1	0	0	0	0	0	0	0	1	3	2	3	3	3	4	3	2	3	1	3	1	3	3	4	3
S704	Homme	21	2	3	3	2	1	1	1	1	2	1	1	1	1	0	1	0	1	0	1	0	2	3	2	3	3	1	4	2	2	2	4	3	2	1	5	5	2
S705	Femme	19	2	4	4	1	1	1	1	1	1	1	1	1	1	1	1	0	0	1	1	0	2	1	1	3	4	3	2	2	3	4	2	5	3	1	4	3	4
S706	Homme	22	5	4	3	2	1	1	1	1	1	1	1	1	1	0	1	0	1	0	0	0	2	3	3	4	4	3	3	2	3	4	3	4	3	2	4	3	2
S707	Homme	24	5	3	3	1	1	1	1	1	1	1	1	1	1	0	1	1	0	0	0	0	3	3	1	3	2	3	3	3	3	3	3	3	3	1	4	4	4
S708	Homme	30	2	2	1	1	1	1	1	1	1	1	1	1	1	0	1	0	0	1	1	1	4	1	1	4	5	4	2	3	4	4	2	3	4	2	4	3	2
S709	Homme	23	4	4	3	1	1	1	1	1	1	1	1	1	1	0	0	0	0	0	0	0	1	1	1	3	1	2	4	3	2	3	4	1	1	1	5	1	5
S710	Homme	20	3	3	3	1	1	1	1	1	2	1	1	1	1	0	1	1	0	0	1	0	2	2	2	3	4	2	2	3	3	3	2	3	2	1	4	3	3
S711	Homme	26	6	4	3	1	1	1	1	1	1	1	1	1	1	0	0	0	0	0	0	0	2	1	1	4	2	2	4	3	2	2	4	3	1	1	3	1	5
S712	Femme	19	4	4	5	1	1	1	2	1	2	1	1	1	1	0	0	0	0	0	0	0	1	3	2	4	3	1	4	4	2	3	4	4	2	4	2	5	4
S713	Homme	25	4	3	3	1	1	1	1	1	2	2	1	1	1	0	0	0	0	1	1	1	4	2	1	2	3	4	3	2	5	3	2	3	4	2	4	4	4
S714	Homme	24	6	4	3	1	1	1	1	1	1	1	1	1	1	0	0	0	0	0	0	0	3	1	1	4	3	2	3	4	3	2	4	3	3	3	5	2	5
S715	Femme	23	5	4	5	1	1	1	1	1	1	1	1	1	1	0	0	0	0	1	1	1	2	2	3	3	4	2	3	3	4	4	2	5	2	1	5	1	4
S716	Femme	23	4	2	3	2	1	1	1	1	1	1	1	1	1	0	0	0	0	0	0	0	3	2	2	3	4	3	3	3	4	4	2	4	3	2	1	4	2
S717	Homme	27	6	4	3	1	1	1	1	1	1	1	1	1	1	0	0	0	0	0	1	1	2	2	2	4	2	1	4	3	4	3	3	4	2	1	5	5	5
S718	Homme	21	4	3	4	1	1	1	1	1	1	1	1	1	1	0	0	0	0	1	1	1	2	1	1	3	3	1	3	2	3	2	3	4	1	2	4	3	4
S719	Homme	22	5	3	4	1	1	1	1	1	2	1	1	1	1	1	0	0	0	0	0	0	1	2	1	4	3	1	4	4	2	3	4	3	3	1	5	1	5
S720	Homme	23	5	4	4	1	1	1	1	1	1	1	1	1	1	0	0	0	0	0	0	0	1	2	1	3	2	1	4	3	1	2	5	2	1	2	4	2	4
S721	Femme	21	5	5	3	2	1	1	1	1	1	1	1	1	1	0	0	0	0	0	0	0	1	2	1	4	1	1	4	4	1	2	5	2	1	1	5	1	5
S722	Homme	23	4	4	3	1	1	1	1	1	1	1	1	1	1	0	0	0	0	0	1	1	2	2	2	3	2	2	3	4	2	1	4	3	2	1	3	2	5
S723	Homme	24	5	4	1	1	1	1	1	1	1	1	1	1	1	0	0	0	0	1	1	1	2	1	1	3	4	3	3	2	4	4	2	4	2	1	5	4	4
S724	Homme	19	3	4	3	1	1	1	1	1	1	1	1	1	1	0	0	0	0	0	0	1	2	2	1	4	2	1	4	3	2	3	4	3	2	3	5	5	4
S725	Homme	23	5	4	3	1	1	1	1	1	1	1	1	1	1	0	1	1	0	0	1	1	3	2	1	4	4	4	3	4	4	3	3	4	3	2	4	3	4
S726	Homme	21	4	4	4	1	1	1	1	1	1	1	1	1	1	0	0	0	0	0	0	0	2	2	2	4	2	2	4	3	2	3	4	4	2	3	4	1	4
S727	Homme	34	5	3	2	1	1	1	1	1	1	1	1	1	1	0	1	0	1	0	1	1	3	2	2	3	3	2	2	2	2	4	4	4	3	3	4	2	3
S728	Femme	21	4	2	3	3	2	2	2	1	1	2	1	1	1	0	1	0	1	1	1	1	3	4	3	3	4	2	2	2	4	4	3	5	3	1	3	3	2
S729	Homme	20	3	4	2	1	1	1	1	1	1	1	1	1	1	0	1	1	0	0	1	0	2	3	2	3	2	2	3	3	1	4	4	4	2	2	5	4	5
S730	Homme	23	4	3	2	1	1	1	1	1	1	1	1	1	1	0	0	1	1	0	0	1	2	2	1	4	3	3	3	1	2	4	4	5	2	2	4	1	4
S731	Homme	24	2	3	2	1	1	1	1	1	1	1	1	1	1	0	0	0	0	0	0	0	2	1	1	4	2	3	5	3	1	1	4	1	2	2	4	1	4
S732	Homme	31	4	3	4	2	1	1	1	1	1	1	1	1	1	0	0	0	0	0	1	1	2	2	1	4	4	2	3	3	2	4	3	4	2	2	5	2	4
S733	Homme	21	4	4	3	1	1	1	1	1	1	1	1	1	1	0	1	0	0	0	0	0	2	2	2	5	2	2	4	5	1	3	4	3	4	3	4	1	4
S734	Homme	27	6	4	2	1	1	1	1	1	1	1	1	1	1	0	1	0	0	0	1	1	2	1	1	3	2	4	3	2	4	4	3	4	3	2	4	3	4
S735	Homme	19	2	5	3	1	1	1	1	1	1	1	1	1	1	0	0	0	0	1	1	1	2	1	1	3	2	2	4	3	1	2	4	3	1	2	4	2	4
S736	Homme	23	3	3	4	1	1	1	1	1	1	1	1	1	1	0	0	0	0	1	1	0	2	2	2	3	2	2	4	3	2	3	3	3	2	2	4	2	4
S737	Femme	27	4	2	3	3	1	2	1	1	1	1	1	1	1	1	1	1	1	0	0	0	2	3	3	2	3	1	4	3	1	3	3	4	2	4	1	4	1
S738	Homme	21	4	3	5	2	1	1	1	1	1	1	1	1	1	0	0	0	0	0	0	0	1	2	2	4	2	2	4	4	1	3	5	4	1	1	4	4	2
S739	Homme	22	4	5	3	1	1	1	1	1	2	1	1	1	1	0	0	0	0	0	0	0	2	2	2	4	4	1	3	2	1	2	5	4	2	1	4	1	5
S740	Homme	27	6	3	5	1	1	1	1	1	1	1	1	1	1	0	1	0	0	0	1	1	2	2	1	4	3	2	4	4	2	3	5	4	2	2	4	3	4
S741	Homme	28	6	5	3	1	1	1	1	1	1	1	1	1	1	0	0	0	0	0	0	1	2	1	1	3	2	3	4	2	2	3	4	4	2	2	4	1	5
S742	Homme	26	4	3	3	2	2	2	2	2	2	2	2	2	2	1	1	1	1	1	1	1	2	2	2	4	2	1	3	3	2	3	4	3		2	3	1	4
S743	Homme	21	4	4	3	1	1	1	1	1	1	1	1	1	1	0	0	0	0	0	1	0	3	2	2	4	2	3	3	3	3	2	2	3	3	2	5	2	4
S744	Homme	20	4	3	2	2	1	1	1	1	1	1	1	1	1	0	0	0	0	0	0	0	2	1	1	3	5	2	4	3	2	3	4	5	3	2	4	4	3
S745	Homme	25	4	4	2	1	1	1	1	1	1	1	1	1	1	1	1	0	0	1	1	1	2	1	1	3	4	4	3	2	4	4	3	4	3	2	5	3	5
S746	Homme	18	2	4	4	1	1	1	1	1	1	1	1	1	1	0	1	0	0	0	0	0	2	2	1	3	2	2	4	3	1	3	3	3	1	2	3	1	3
S747	Homme	21	4	4	3	1	1	1	1	1	1	1	1	1	1	0	0	0	0	0	0	0	2	2	1	4	1	1	4	4	1	2	5	2	1	5	3	4	4
S748	Homme	21	4	3	2	1	1	1	1	1	1	1	1	1	1	0	0	0	0	0	1	0	2	2	1	4	2	3	4	4	2	1	5	2	1	1	3	3	4
S749	Homme	24	2	5	5	2	1	1	1	1	1	1	1	1	1	1	0	0	0	0	0	0	2	1	1	4	2	2	4	5	2	1	4	2	1	1	4	1	5
S750	Homme	20	4	3	3	1	1	1	1	1	1	1	1	1	1	0	0	0	0	0	0	0	1	1	1	5	5	1	4	4	2	3	4	3	1	1	5	1	4
S751	Femme	20	3	4	5	1	1	1	1	1	1	1	1	1	1	0	0	0	0	1	1	1	3	1	1	4	3	2	3	3	3	3	3	4	4	1	3	1	4
S752	Homme	21	4	5	3	1	1	1	1	1	1	1	1	1	1	0	0	0	0	0	0	0	1	1	1	3	3	1	3	3	1	3	4	3	1	1	5	1	5
S753	Homme	30	5	2	1	1	1	1	1	1	1	1	1	1	2	0	1	1	1	1	1	0	4	3	3	2	2	5	2	1	5	5	1	5	4	1	3	3	1
S754	Homme	21	4	3	3	2	1	1	2	1	2	1	1	1	1	0	0	0	0	0	0	0	2	3	1	3	2	2	4	2	3	3	3	4	2	2	4	2	2
S755	Homme	26	5	5	4	1	1	1	1	1	1	1	1	1	1	0	0	0	0	0	1	0	1	2	1	4	3	1	4	4	2	3	5	3	1	2	5	2	5
S756	Femme	24	2	3	5	1	1	1	1	1	1	1	1	1	1	0	1	0	0	0	1	1	3	3	3	2	2	3	3	3	3	3	3	4	2	2	3	4	2
S757	Homme	29	6	5	3	1	1	1	1	1	1	1	1	1	1	0	0	0	0	0	0	0	1	1	1	5	3	1	4	4	3	3	4	3	1	1	5	1	5
S758	Homme	31	5	5	3	1	1	1	1	1	1	1	1	1	1	0	0	0	0	0	0	0	3	1	1	3	4	2	4	3	4	2	4	3	3	2	5	4	5
S759	Homme	27	4	4	4	1	1	1	1	1	1	1	1	1	1	0	1	0	0	0	0	0	2	2	2	3	2	2	4	3	2	3	4	3	3	5	3	4	4
S760	Homme	25	5	4	5	1	1	1	1	1	1	1	1	1	1	0	0	0	0	0	0	0	1	2	1	4	1	1	3	3	3	3	4	3	1	1	5	2	5
S761	Homme	22	5	5	4	1	1	1	1	1	1	1	1	1	1	0	1	1	1	1	1	1	2	1	1	4	3	3	4	4	2	1	4	2	3	1	5	2	5
S762	Homme	24	4	4	3	1	1	1	1	1	1	1	1	1	1	0	0	0	0	0	0	0	1	1	1	4	2	1	5	4	1	1	5	3	1	1	5	1	5
S763	Homme	22	5	3	3	1	1	1	1	1	2	1	1	1	1	0	0	0	0	1	1	0	3	2	2	3	4	1	3	3	2	4	4	3	3	1	3	2	5
S764	Homme	22	4	4	3	1	1	1	1	1	1	1	1	1	1	0	0	0	0	0	0	1	1	1	1	3	2	1	4	3	2	2	4	4	1	1	5	2	4
S765	Homme	26	4	4	3	1	1	1	1	1	1	1	1	1	1	0	0	0	0	0	0	0	1	2	2	4	2	1	4	3	1	3	5	3	1	1	5	2	5
S766	Femme	24	4	3	3	2	1	1	1	1	1	1	1	1	1	0	0	0	0	0	0	0	2	2	1	3	2	2	4	3	2	3	3	3	2	4	2	3	2
S767	Homme	20	2	5	5	1	1	1	1	1	1	1	1	1	1	0	0	0	0	0	0	0	2	2	1	4	3	3	4	4	3	2	4	2	2	1	5	1	5
S768	Homme	22	4	2	3	2	3	2	3	1	3	2	2	1	1	1	1	1	1	1	1	1	3	2	1	2	2	5	2	2	4	5	3	5	4	3	3	3	3
S769	Femme	24	2	4	5	2	1	1	1	1	1	1	1	1	1	0	0	0	0	0	0	0	1	3	2	4	4	2	2	2	2	4	2	4	1	2	5	3	4
S770	Femme	20	4	4	3	1	1	1	1	1	1	1	1	1	1	0	0	0	0	0	0	0	2	1	2	5	2	2	4	4	3	2	4	3	1	1	5	1	5
S771	Homme	23	5	3	3	1	1	1	1	1	1	1	1	1	1	0	0	0	0	0	0	0	2	2	1	2	3	3	2	2	2	2	3	4	1	2	2	3	4
S772	Homme	25	4	4	5	1	1	1	1	1	1	1	1	1	1	0	0	0	0	1	1	1	3	2	1	4	3	3	4	3	3	3	4	3	3	3	4	3	4
S773	Homme	21	4	3	3	2	1	1	1	1	1	1	1	1	1	0	0	0	0	0	1	0	2	1	1	3	2	1	3	2	1	4	5	4	2	1	4	3	4
S774	Femme	19	3	3	4	1	1	1	2	1	1	1	1	1	1	0	0	0	1	0	1	1	4	2	1	3	5	4	2	2	4	5	3	5	4	1	2	3	2
S775	Homme	21	5	4	4	1	1	1	2	2	1	1	1	1	1	0	0	0	0	0	1	1	3	3	3	2	4	2	3	2	3	5	3	5	3	2	3	4	4
S776	Femme	23	5	3	4	2	1	1	1	1	1	1	1	1	1	0	0	0	0	0	0	1	2	1	1	5	3	3	3	3	3	3	4	3	3	3	3	3	3
S777	Homme	20	4	5	3	1	1	1	1	1	1	1	1	1	1	0	0	0	0	0	0	0	1	2	1	4	1	1	4	4	2	1	5	2	1	1	5	1	5
S778	Homme	21	2	1	3	1	1	1	1	1	1	1	1	1	1	0	1	0	0	0	1	1	4	1	1	3	4	5	2	3	5	5	1	5	5	2	1	5	2
S779	Homme	20	4	4	3	1	1	1	1	1	1	1	1	1	1	0	0	0	0	0	0	0	1	3	1	3	4	1	4	3	3	4	3	4	3	1	5	3	5
S780	Homme	22	4	4	4	2	1	1	1	1	1	1	1	1	1	0	0	0	0	0	0	1	2	4	1	3	1	3	5	3	2	3	5	3	4	1	1	3	4
S781	Homme	19	3	4	4	1	1	1	1	1	1	1	1	1	1	0	1	0	0	0	0	0	1	2	1	3	2	1	4	3	1	2	3	3	1	2	4	1	4
S782	Homme	22	4	4	3	1	1	1	1	1	1	1	1	1	1	0	0	0	0	0	0	0	2	3	1	4	3	1	4	3	1	3	5	4	2	1	5	2	4
S783	Homme	22	4	4	4	1	1	1	1	1	1	1	1	1	1	0	0	0	0	0	0	0	1	1	1	4	1	1	5	3	1	2	4	3	1	1	5	1	5
S784	Femme	43	4	3	3	2	1	1	1	1	1	1	1	1	1	0	0	0	0	0	0	0	2	2	2	4	3	2	4	4	2	2	4	2	2	2	4	2	4
S785	Homme	20	5	4	3	2	1	1	1	1	1	1	2	1	1	0	0	0	0	0	0	0	2	3	2	4	1	1	4	3	3	2	5	4	1	1	5	1	4
S786	Homme	27	2	3	3	2	1	1	1	1	2	1	1	1	1	0	1	0	0	0	0	1	3	3	2	2	4	4	2	3	4	3	3	3	3	1	3	4	4
S787	Homme	25	4	4	2	1	1	2	2	1	1	1	1	1	1	0	1	1	1	1	1	0	4	2	2	3	3	3	3	3	3	4	2	4	4	2	4	3	4
S788	Homme	23	4	4	3	1	1	1	1	1	1	1	1	1	1	0	1	1	0	0	1	1	2	2	1	4	2	1	4	4	2	2	4	2	2	1	4	4	2
S789	Femme	21	4	3	1	2	1	1	1	1	1	1	1	1	1	0	1	1	0	1	1	1	3	2	2	3	4	2	3	2	4	3	3	4	4	3	4	4	2
S790	Femme	23	5	1	3	1	1	1	1	1	1	1	1	1	1	1	1	1	1	1	1	1	3	2	2	2	5	4	2	1	4	5	2	5	4	3	3	3	3
S791	Homme	24	5	3	3	2	1	1	1	1	1	1	1	1	1	0	1	1	1	1	1	1	3	1	1	3	4	4	2	2	4	4	2	4	3	2	4	3	4
S792	Homme	19	2	4	3	1	1	1	1	1	1	1	1	1	1	0	1	0	0	0	1	0	1	1	1	4	3	3	3	3	3	2	4	2	1	1	5	2	5
S793	Homme	21	4	4	3	1	1	1	1	1	1	1	1	1	1	0	0	0	0	0	0	0	1	1	1	5	1	1	3	4	1	1	5	2	1	1	5	1	5
S794	Femme	27	5	3	4	2	1	1	2	1	1	1	1	1	1	0	0	0	0	1	1	1	4	2	1	2	5	4	1	1	4	5	1	5	5	3	4	3	4
S795	Femme	30	5	2	4	1	1	1	1	1	1	1	1	1	1	1	1	1	1	1	1	1	4	3	4	3	5	4	2	3	4	4	1	4	4	5	2	1	4
S796	Femme	20	3	1	1	3	2	2	3	2	1	2	2	1	1	1	1	1	1	1	1	1	4	4	3	2	5	4	1	2	4	5	1	5	4	3	2	5	1
S797	Femme	23	2	4	5	1	1	1	1	1	1	1	1	1	1	1	1	0	1	0	0	1	2	3	2	3	2	3	3	2	3	4	4	5	5	1	2	1	4
S798	Homme	19	2	2	2	2	1	1	1	1	1	2	1	1	1	0	1	0	1	1	1	1	3	2	2	2	4	4	2	2	4	3	3	4	4	3	3	4	2
S799	Homme	20	3	3	3	1	1	1	1	1	1	1	1	1	1	0	0	0	0	0	0	0	3	2	2	4	2	1	4	3	2	3	4	4	3	2	3	1	4
S800	Homme	24	5	5	5	1	1	1	1	1	1	1	1	1	1	1	1	1	0	0	0	0	1	1	1	5	3	1	4	5	1	3	5	4	1	1	5	1	5
S801	Femme	24	4	4	3	1	1	1	1	1	1	1	1	1	1	0	0	0	0	0	0	0	1	2	1	3	2	1	4	3	1	3	3	3	1	2	4	1	4
S802	Homme	32	6	4	4	2	2	2	2	1	2	1	1	1	1	1	1	1	1	1	1	1	2	1	2	4	3	3	4	4	3	3	4	4	4	3	4	1	4
S803	Femme	25	5	3	2	3	2	2	2	1	2	2	1	1	1	0	1	0	1	1	1	1	3	2	2	3	4	4	3	2	3	4	3	4	3	4	2	4	2
S804	Homme	23	5	5	3	1	1	1	1	1	1	1	1	1	1	0	0	0	0	0	0	0	2	2	2	4	2	1	3	4	2	4	4	4	2	1	3	1	5
S805	Homme	24	2	3	2	1	1	1	1	1	1	1	1	1	1	0	0	0	0	0	0	0	2	2	1	4	4	1	2	3	2	1	5	3	4	4	3	1	4
S806	Homme	17	2	4	3	1	1	1	1	1	1	1	1	1	1	0	0	0	0	1	1	1	1	1	1	2	2	1	3	2	1	1	3	3	1	1	4	1	4
S807	Homme	24	5	4	5	2	1	1	2	1	1	1	1	1	1	0	0	0	0	0	0	0	3	3	3	4	3	3	4	3	4	3	3	3	3	4	5	1	2
S808	Homme	21	2	2	4	3	1	2	1	1	2	1	1	1	1	1	1	1	1	1	1	1	3	3	2	3	3	3	3	3	3	3	4	3	3	1	2	1	3
S809	Femme	21	3	2	3	3	1	1	2	1	2	1	1	1	1	0	0	0	1	0	1	1	3	4	3	3	5	4	3	2	4	5	4	5	3	1	3	4	4
S810	Homme	22	5	4	3	1	1	1	1	1	1	1	1	1	1	0	0	0	0	0	0	0	1	1	1	4	4	1	4	4	3	3	5	5	1	2	5	1	5
S811	Femme	26	4	5	3	1	1	1	1	1	1	1	1	1	1	0	0	0	0	1	1	1	3	3	3	3	5	4	3	3	3	3	3	4	4	3	3	3	5
S812	Femme	27	3	3	3	1	1	1	1	1	1	1	1	1	1	0	0	0	0	0	0	0	2	2	1	3	4	2	3	3	3	4	2	4	2	2	4	3	4
S813	Homme	20	3	4	3	1	1	1	1	1	1	1	1	1	1	0	0	0	0	0	0	0	2	3	2	5	2	1	4	5	1	3	4	4	2	1	5	4	4
S814	Homme	21	4	5	3	1	1	1	1	1	1	1	1	1	1	0	0	0	0	0	1	0	2	1	1	3	3	2	4	3	1	2	4	3	1	1	5	2	4
S815	Femme	66	2	2	3	2	1	1	1	1	2	2	1	1	1	0	0	0	0	0	0	0	1	2	1	4	2	2	3	4	1	3	4	3	1	3	3	3	4
S816	Femme	23	5	2	2	3	1	2	2	1	1	1	1	1	1	0	0	0	0	0	1	1	3	1	1	2	2	2	3	1	3	4	3	5	2	1	3	2	3
S817	Homme	25	4	3	2	3	2	2	2	1	1	2	1	1	1	0	0	0	0	0	0	0	3	3	3	3	4	5	2	2	4	4	3	4	3	2	4	4	4
S818	Homme	26	6	3	2	2	1	1	1	1	1	1	1	1	1	1	1	1	1	1	1	1	3	3	3	3	4	4	3	3	4	3	3	4	4	3	3	4	3
S819	Homme	22	4	3	4	1	1	1	1	1	2	1	1	1	1	0	0	0	0	0	1	0	2	2	2	2	2	2	2	1	3	3	3	3	3	4	2	5	4
S820	Homme	25	3	4	4	1	1	1	1	1	1	1	1	1	1	0	0	0	0	0	0	0	2	2	1	4	2	1	4	3	2	3	5	4	1	2	5	1	5
S821	Homme	41	4	3	2	2	1	2	2	2	2	1	1	1	1	1	1	1	1	1	1	1	3	2	2	2	3	4	2	1	4	4	2	4	3	2	3	4	3
S822	Homme	21	5	3	3	2	1	1	1	1	1	1	1	1	1	0	0	0	0	0	0	1	2	1	1	3	2	1	5	3	2	4	4	4	1	1	5	1	4
S823	Homme	29	5	3	4	2	1	1	2	1	2	1	1	1	1	0	0	0	0	0	0	0	1	2	2	4	4	1	2	3	1	3	3	4	1	1	4	4	2
S824	Homme	23	5	4	4	1	1	1	1	1	1	1	1	1	1	0	0	0	0	0	1	1	2	1	1	4	2	2	4	3	2	1	4	3	2	1	5	3	4
S825	Homme	24	5	3	4	1	1	2	1	1	1	1	1	1	1	0	0	0	0	0	0	0	1	2	1	3	4	4	2	3	4	4	2	3	3	3	4	4	4
S826	Homme	25	3	3	2	2	1	2	2	1	1	1	1	1	1	1	1	1	1	1	1	1	3	2	3	3	3	4	2	2	3	4	3	4	3	2	4	3	4
S827	Homme	22	3	3	3	2	1	1	1	1	1	1	1	1	1	0	0	0	0	0	1	1	1	1	1	3	2	1	3	3	1	5	3	4	1	1	2	3	4
S828	Femme	25	5	3	4	2	2	2	1	1	1	2	2	3	1	0	0	0	1	0	1	1	3	1	4	4	5	3	1	4	4	3	5	4	4	4	2	4	4
S829	Homme	22	4	4	3	1	1	1	1	1	1	1	1	1	1	0	0	0	0	0	0	0	2	3	1	2	4	4	3	2	4	4	1	5	2	1	5	1	4
S830	Homme	22	1	4	3	1	1	1	1	1	1	1	1	1	1	0	0	0	0	0	0	0	1	2	2	4	2	2	5	4	1	3	5	3	1	2	5	1	5
S831	Homme	22	5	4	3	1	1	1	2	1	1	1	1	1	1	0	0	0	0	0	0	0	3	2	2	4	3	3	3	4	3	3	4	3	3	4	3	4	4
S832	Homme	22	4	2	2	1	1	1	1	1	1	1	1	1	1	1	0	0	1	0	0	0	1	1	1	4	1	1	5	3	1	1	4	2	1	2	4	4	3
S833	Homme	22	4	4	3	1	1	1	1	1	1	1	1	1	1	0	0	0	0	1	1	1	2	1	1	3	2	3	4	2	2	3	3	5	2	2	4	4	5
S834	Homme	23	4	3	3	1	1	1	1	1	1	1	1	1	1	0	1	0	0	0	0	0	2	1	1	3	4	3	4	3	2	3	2	4	3	1	3	2	4
S835	Homme	26	5	3	2	2	1	1	1	1	3	1	1	1	1	0	1	0	1	1	1	1	3	2	1	2	4	3	3	2	3	5	4	5	4	1	3	3	1
S836	Homme	28	4	2	3	1	1	1	1	1	1	1	1	1	1	0	1	0	0	0	1	1	2	2	2	2	3	2	4	3	3	3	3	4	2	2	4	3	2
S837	Homme	21	3	3	4	1	1	1	1	1	1	1	1	1	1	0	0	0	0	0	0	0	1	3	2	4	2	1	4	4	1	1	4	3	2	1	5	1	4
S838	Femme	24	5	4	3	2	1	1	1	1	1	1	1	1	1	0	0	0	0	1	1	1	3	1	1	4	4	2	3	3	3	4	3	4	3	1	5	1	5
S839	Homme	22	4	5	3	1	1	1	1	1	1	1	1	1	1	0	0	0	0	0	0	0	2	1	1	4	2	1	4	4	2	1	5	3	2	2	5	1	5
S840	Homme	26	2	3	3	1	1	1	1	1	1	1	1	1	1	0	0	0	0	0	0	0	1	2	2	3	1	1	4	3	3	4	5	4	3	1	4	4	3
S841	Homme	23	5	4	2	1	1	1	1	1	1	1	1	1	1	0	0	0	0	0	0	0	1	1	1	5	4	1	2	4	2	2	5	4	2	1	2	1	5
S842	Homme	24	4	5	3	1	1	1	1	1	1	1	1	1	1	0	0	0	0	0	0	0	1	2	1	4	3	1	2	3	2	2	4	4	1	2	5	2	4
S843	Homme	20	4	3	3	1	1	1	1	1	1	1	1	1	1	0	0	0	0	0	0	0	2	1	1	4	4	3	2	3	2	4	2	4	3	1	4	1	5
S844	Homme	23	5	3	3	2	1	1	1	1	1	1	1	1	1	0	1	1	0	0	0	0	2	2	1	4	2	2	4	4	1	3	4	5	3	2	5	5	5
S845	Homme	24	5	4	4	1	1	1	1	1	1	1	1	1	1	0	1	0	1	0	0	1	3	4	3	3	3	1	3	2	3	4	2	5	3	2	3	2	3
S846	Homme	46	4	3	3	1	1	1	2	1	1	1	1	1	1	1	1	1	1	1	1	1	3	1	1	3	3	4	4	3	4	4	3	3	4	2	4	2	4
S847	Femme	22	2	4	3	1	1	1	1	1	1	1	1	1	1	0	0	0	0	0	0	0	2	2	1	4	3	1	4	3	1	4	4	4	2	1	5	2	4
S848	Homme	22	4	3	3	1	1	1	1	1	1	1	1	1	1	0	0	0	0	0	0	0	2	2	2	4	3	3	2	3	3	2	2	3	1	1	4	2	4
S849	Homme	20	4	4	3	1	1	1	1	1	1	1	1	1	1	0	0	0	0	0	0	0	1	2	1	2	1	1	3	3	3	3	4	3	1	1	4	1	4
S850	Homme	24	5	4	3	1	1	1	1	1	1	1	1	1	1	0	0	0	0	1	1	1	3	2	1	4	4	3	4	2	4	2	4	2	3	1	4	3	4
S851	Homme	21	4	4	4	1	1	1	1	1	1	1	1	1	1	0	0	0	0	0	0	0	2	3	2	4	3	1	4	4	2	3	2	3	1	4	3	4	2
S852	Homme	25	3	4	2	1	1	1	2	1	1	1	1	1	1	0	0	0	1	0	1	1	2	2	1	4	3	1	2	3	2	3	3	3	2	1	2	4	3
S853	Homme	28	5	4	3	2	2	2	1	1	1	1	1	1	2	0	1	0	0	0	0	0	1	3	2	4	2	1	4	3	1	1	4	2	2	1	5	4	4
S854	Homme	25	2	3	4	1	1	1	1	1	1	1	1	1	1	0	0	1	0	0	1	1	3	1	1	3	4	2	3	2	2	4	2	4	3	4	3	2	4
S855	Homme	26	5	3	5	1	1	1	1	1	1	1	1	1	1	0	0	0	1	1	1	1	3	3	1	4	5	4	2	3	4	3	2	4	3	1	4	3	3
S856	Femme	24	5	5	4	1	1	1	1	1	1	1	1	1	1	0	0	0	0	0	0	0	1	1	1	4	2	1	4	4	1	2	4	2	1	2	5	1	5
S857	Homme	24	4	4	3	1	1	1	1	1	1	1	1	1	1	0	0	0	0	0	0	0	2	1	1	4	2	1	4	4	2	3	4	2	2	1	3	1	4
S858	Homme	21	2	2	1	2	1	1	1	1	1	1	1	1	1	1	1	1	0	0	1	1	3	3	3	3	2	4	3	3	4	4	4	4	3	2	2	3	2
S859	Homme	34	6	2	3	2	1	1	1	1	2	1	1	1	1	1	1	1	1	1	1	1	3	3	2	3	4	3	2	2	2	5	4	5	4	4	4	3	2
S860	Homme	20	3	4	5	1	1	1	1	1	1	1	1	1	1	0	0	0	0	0	0	0	1	2	1	4	1	1	4	4	1	1	4	3	1	1	3	1	5
S861	Homme	23	4	4	4	1	1	1	1	1	1	1	1	1	1	0	0	0	0	0	0	0	1	2	1	5	1	1	4	5	1	1	5	2	1	2	4	2	4
S862	Homme	21	2	3	2	2	1	1	1	1	2	1	1	1	1	0	0	1	0	0	0	0	2	2	2	4	2	1	4	5	1	3	4	3	1	3	4	4	2
S863	Femme	21	4	2	3	2	1	2	2	1	1	1	1	1	1	0	0	0	1	0	1	1	3	2	1	2	3	4	2	2	4	4	3	4	3	2	4	4	2
S864	Femme	21	4	4	3	1	1	1	1	1	1	1	1	1	1	0	0	0	0	0	1	1	3	1	1	4	4	4	3	4	3	2	2	2	3	1	4	2	4
S865	Homme	24	5	5	3	2	1	1	1	1	1	1	1	1	1	0	0	0	0	1	0	0	2	2	1	3	4	2	2	4	3	2	4	3	3	1	4	1	5
S866	Homme	23	5	4	1	2	1	1	1	1	1	1	1	1	1	0	1	1	0	0	0	0	3	2	2	3	2	1	4	3	2	3	4	4	2	1	5	1	4
S867	Homme	22	5	3	2	1	1	1	1	1	1	1	1	1	1	0	0	0	0	0	0	0	1	1	1	4	2	1	4	3	1	3	4	3	1	1	5	1	4
S868	Femme	21	4	5	5	1	1	1	1	1	1	1	1	1	1	0	0	0	0	0	0	0	1	2	1	4	2	1	4	3	2	3	4	3	1	2	5	3	5
S869	Homme	24	5	4	4	2	1	1	1	1	1	1	1	1	1	0	0	0	0	0	1	1	2	1	1	2	1	2	4	2	3	1	3	2	2	1	5	1	4
S870	Homme	20	5	4	4	1	1	1	1	1	1	1	1	1	1	0	1	0	1	1	1	0	1	3	2	3	5	4	2	3	4	4	3	4	3	2	4	4	4
S871	Homme	24	5	5	3	1	1	1	1	1	1	1	1	1	1	0	0	0	0	0	0	0	1	2	1	4	2	1	4	4	2	3	4	3	1	1	5	2	4
S872	Homme	25	5	4	3	2	1	1	1	1	1	1	1	1	1	0	0	0	0	0	0	0	1	2	1	3	2	2	4	2	2	2	3	2	1	3	4	4	4
S873	Femme	18	2	3	3	2	1	1	1	1	1	1	1	1	1	0	1	0	0	0	0	0	2	2	1	2	3	3	4	2	3	3	3	4	3	4	1	3	1
S874	Homme	24	2	2	3	2	1	1	1	1	1	1	1	1	1	0	0	0	0	0	0	0	3	3	2	3	4	4	2	2	4	4	2	4	4	2	3	4	2
S875	Homme	31	5	4	3	1	1	1	1	1	1	1	1	1	1	0	0	0	0	0	0	0	1	2	1	4	3	1	3	5	1	2	5	2	1	1	5	1	5
S876	Homme	23	5	4	3	1	1	1	1	1	1	1	1	1	1	0	0	0	0	0	0	0	1	2	1	3	1	1	4	3	1	2	4	3	1	3	4	1	4
S877	Homme	27	5	2	3	1	1	1	1	1	1	1	1	1	1	1	1	0	1	1	1	1	3	3	2	2	3	2	4	1	3	5	4	5	4	5	3	2	4
S878	Femme	25	2	4	2	1	1	1	1	1	1	1	1	1	1	0	0	0	0	0	0	0	2	2	2	4	5	3	2	3	4	4	2	4	2	1	5	1	5
S879	Homme	20	3	3	3	1	1	1	1	1	1	1	1	1	1	0	0	1	1	0	1	1	3	2	2	3	2	1	4	3	3	2	3	4	2	3	4	2	4
S880	Homme	20	4	4	4	1	1	1	1	1	1	1	1	1	1	0	0	0	0	0	1	0	2	1	1	3	4	2	4	2	4	3	4	4	3	2	4	4	4
S881	Homme	20	1	4	2	1	1	1	1	1	1	1	1	1	1	0	1	0	1	0	1	1	3	1	3	2	4	3	2	1	4	5	3	5	4	2	4	3	4
S882	Homme	25	5	3	2	2	1	1	1	1	2	2	1	1	1	0	1	1	1	0	0	0	1	3	2	3	2	1	4	2	1	3	3	3	1	1	2	1	1
S883	Homme	24	4	3	2	1	1	1	1	1	1	1	1	1	1	0	0	0	0	1	0	0	3	1	1	3	2	2	4	3	3	3	4	3	3	1	3	2	4
S884	Femme	21	3	4	3	1	1	1	1	1	1	1	1	1	1	0	0	0	0	0	0	0	3	1	1	3	2	4	3	1	4	3	3	3	4	1	3	1	5
S885	Homme	21	2	4	3	1	1	1	1	1	1	1	1	1	1	0	0	0	0	0	0	0	2	2	1	4	1	1	4	3	2	1	4	2	1	1	5	3	4
S886	Homme	23	4	3	5	1	1	1	1	1	1	1	1	1	1	0	0	1	0	0	0	0	2	2	1	3	4	1	4	3	3	3	3	3	1	1	2	1	4
S887	Homme	24	5	4	3	2	1	1	1	1	1	1	1	1	1	0	0	0	0	0	1	1	3	1	1	2	4	3	3	2	4	4	3	5	3	4	4	3	4
S888	Homme	24	5	3	2	1	1	1	1	1	2	1	1	1	1	0	0	0	0	0	1	0	1	2	2	3	3	2	4	3	3	3	2	3	2	2	4	2	3
S889	Femme	21	4	2	2	2	1	1	1	1	1	1	1	1	1	0	0	0	0	1	1	1	3	2	1	2	4	3	2	1	3	2	2	3	3	1	3	3	3
S890	Femme	22	4	3	2	1	1	1	1	1	1	1	2	1	1	0	0	0	0	0	1	1	3	2	1	4	2	3	4	2	3	4	2	4	4	2	4	3	4
S891	Homme	23	3	4	4	2	1	1	1	1	1	1	1	1	1	0	0	0	0	0	0	0	1	2	1	2	3	1	3	2	2	4	4	5	1	1	3	1	4
S892	Femme	20	4	4	3	1	1	1	1	1	1	1	1	1	1	0	0	0	0	0	0	0	2	1	1	4	4	2	4	2	4	4	4	4	2	3	4	2	4
S893	Homme	27	5	4	3	1	1	1	1	1	1	1	1	1	1	1	0	0	1	1	1	1	2	1	1	4	4	3	2	4	4	4	3	4	4	1	4	3	4
S894	Homme	24	5	4	3	1	1	1	1	1	1	1	1	1	1	0	0	0	0	0	0	0	1	1	1	4	1	1	4	4	2	2	4	3	1	3	3	2	4
S895	Homme	20	3	4	2	1	1	1	1	1	1	1	1	1	1	0	0	0	0	0	0	0	2	3	1	4	1	1	3	3	2	3	5	3	2	1	5	1	5
S896	Femme	22	4	3	5	1	1	1	1	1	1	1	1	1	1	0	0	0	0	0	0	0	1	1	1	4	2	1	4	4	2	3	4	2	2	2	4	2	2
S897	Homme	21	4	2	1	2	2	2	2	2	2	2	2	2	2	0	1	1	1	0	0	1	3	3	3	3	3	4	3	2	4	2	2	4	4	3	3	3	2
S898	Homme	21	2	4	5	1	1	1	1	1	1	3	2	3	1	0	0	1	0	1	1	1	3	3	2	3	5	4	4	2	5	4	5	5	3	1	5	1	4
S899	Homme	22	4	4	3	1	1	1	1	1	1	1	1	1	1	0	0	0	0	0	0	0	2	1	1	4	2	1	4	3	2	2	4	2	2	4	4	3	4
S900	Homme	30	5	4	3	1	1	1	1	1	1	1	1	1	1	0	0	0	0	0	0	0	1	1	1	3	3	2	3	3	2	2	4	3	2	1	4	1	4
S901	Homme	23	5	2	5	2	1	1	1	1	1	1	1	1	1	0	0	0	0	0	0	0	2	2	1	4	3	2	4	3	3	3	4	3	2	4	3	3	4
S902	Homme	21	4	3	3	2	1	1	1	1	1	1	1	1	1	0	0	0	0	1	1	1	3	1	1	3	4	2	3	3	3	4	3	4	4	2	4	4	2
S903	Homme	21	4	3	2	2	1	1	1	1	1	1	1	1	1	0	1	1	1	0	0	1	2	3	2	2	4	3	4	2	3	2	3	3	3	2	4	2	4
S904	Femme	18	2	3	5	2	1	1	1	1	2	1	1	1	1	0	0	0	0	0	0	1	3	3	2	5	4	2	3	4	3	4	4	5	3	1	3	1	2
S905	Homme	21	4	4	5	1	1	1	1	1	1	1	1	1	1	0	0	0	1	0	0	0	2	2	2	4	2	1	4	4	1	2	5	3	2	2	5	3	5
S906	Femme	19	2	3	3	1	1	1	1	1	1	1	1	1	1	0	0	1	0	0	0	0	2	3	3	3	1	2	4	3	3	3	4	3	3	4	2	1	4
S907	Homme	18	1	4	5	1	1	1	1	1	1	1	1	1	1	1	0	0	0	1	0	1	3	3	1	4	4	2	4	4	3	3	4	3	3	1	3	3	3
S908	Homme	23	5	4	2	2	1	1	1	1	1	1	1	1	1	0	0	0	0	1	1	1	3	1	1	2	3	3	2	2	3	4	3	4	3	2	5	3	4
S909	Homme	20	2	2	5	2	1	2	2	1	1	1	1	1	1	0	0	0	0	1	1	1	3	2	1	3	4	3	2	2	4	4	3	4	3	3	2	5	2
S910	Homme	19	3	4	3	2	1	1	1	1	1	1	1	1	1	1	1	0	0	1	1	1	2	3	2	3	4	3	3	3	4	4	3	4	2	1	5	1	3
S911	Homme	21	4	4	2	1	1	1	1	1	1	1	1	1	1	0	0	0	0	0	0	0	3	3	2	3	4	3	2	3	3	4	2	4	4	1	5	3	4
S912	Homme	24	5	4	4	1	1	1	1	1	1	1	1	1	1	0	0	0	0	0	0	0	1	2	1	3	2	1	4	3	1	2	4	3	1	1	5	1	5
S913	Homme	21	3	2	1	2	1	1	1	1	1	1	1	1	1	0	1	1	0	1	1	1	3	3	3	3	4	4	2	3	4	4	1	5	3	4	3	5	2
S914	Homme	23	5	3	1	1	1	1	1	1	1	1	1	1	1	0	1	0	0	0	0	1	3	2	1	4	4	4	3	3	5	5	2	4	4	1	3	4	3
S915	Homme	23	5	4	2	1	1	1	1	1	1	1	1	1	1	1	1	0	1	0	1	0	3	1	1	3	3	2	3	3	3	4	4	3	3	2	4	2	4
S916	Homme	23	4	3	5	1	1	1	1	1	1	1	1	1	1	0	0	0	0	1	1	0	1	1	1	3	3	4	5	4	4	4	3	3	1	2	3	1	4
S917	Homme	19	2	4	4	1	1	1	1	1	1	1	1	1	1	0	0	0	0	1	1	0	2	2	1	4	4	3	2	3	3	3	3	3	3	1	3	2	4
S918	Homme	19	3	3	1	1	1	1	1	1	1	1	1	1	1	0	1	1	0	1	0	1	4	1	1	2	4	5	1	1	5	2	1	2	4	1	5	4	3
S919	Homme	20	3	4	3	1	1	1	1	1	1	1	1	1	1	0	0	0	0	0	0	0	3	1	1	4	2	1	4	4	3	3	4	4	2	2	4	2	2
S920	Homme	22	4	4	3	1	1	1	1	1	1	1	1	1	1	0	0	0	0	0	0	0	1	1	1	4	1	1	4	3	1	1	4	2	1	1	5	1	5
S921	Femme	70	6	4	2	3	2	3	3	3	3	3	3	3	2	0	1	0	1	0	1	0	2	1	1	2	2	3	3	2	3	4	3	4	2	1	5	3	4
S922	Homme	32	3	5	5	1	1	1	1	1	1	1	1	1	1	0	0	0	0	0	0	0	1	2	1	4	1	1	4	5	1	3	4	3	2	1	5	4	5
S923	Homme	23	5	4	3	1	1	1	1	1	1	1	1	1	1	0	0	0	0	0	0	0	1	3	2	4	1	1	5	3	1	2	3	3	1	1	5	1	4
S924	Femme	22	5	4	4	1	1	1	1	1	1	1	1	1	1	0	1	0	0	0	0	0	2	3	2	4	3	2	2	3	2	4	4	5	2	3	5	3	4
S925	Homme	20	2	3	3	1	1	1	1	1	1	1	1	1	1	0	0	0	0	0	0	0	2	2	1	2	1	3	3	1	4	1	2	3	2	1	1	5	3
S926	Homme	20	4	3	2	2	1	1	2	1	2	2	1	1	1	0	1	0	0	0	0	0	4	2	2	3	4	5	2	2	5	5	1	5	4	2	4	5	2
S927	Homme	39	6	3	3	1	1	1	1	1	1	1	1	1	1	0	1	0	0	0	0	0	2	3	1	4	1	1	4	2	2	2	4	3	2	1	4	4	2
S928	Homme	20	3	3	4	2	1	1	1	1	1	1	1	1	1	0	0	0	0	0	0	0	1	1	1	3	3	2	5	3	1	3	5	3	1	1	5	2	4
S929	Homme	19	4	3	1	2	1	1	1	1	2	1	1	1	1	0	0	0	1	0	0	0	3	3	3	3	3	2	3	1	2	4	4	5	3	2	2	4	2
S930	Homme	24	5	3	4	1	1	1	1	1	1	1	1	1	1	0	0	0	0	0	0	0	1	2	1	4	2	1	5	4	1	3	4	3	1	1	5	4	4
S931	Homme	21	4	3	3	1	1	1	1	1	1	1	1	1	1	0	0	0	0	0	0	0	1	1	1	3	2	1	3	2	1	2	4	3	1	1	4	3	4
S932	Homme	24	4	5	3	1	1	1	1	1	3	1	1	1	1	0	1	1	0	0	1	1	1	2	2	3	4	2	3	3	2	3	2	3	2	2	4	3	4
S933	Homme	23	5	4	3	1	1	1	1	1	1	1	1	1	1	0	0	0	0	0	1	1	3	2	1	3	4	4	2	2	4	3	2	3	3	2	4	3	4
S934	Homme	25	5	4	2	1	1	1	1	1	2	1	1	1	1	1	0	0	0	1	1	1	3	3	1	4	4	3	3	4	3	4	3	4	4	5	4	3	2
S935	Homme	23	4	4	2	2	2	2	1	1	2	1	1	1	1	0	0	0	0	0	0	0	3	2	3	3	3	2	4	2	1	1	2	4	3	2	3	2	3
S936	Homme	24	5	4	3	1	1	1	1	1	1	1	1	1	1	0	0	0	0	0	0	0	2	1	1	4	1	1	4	3	2	4	5	4	1	1	4	3	2
S937	Homme	21	3	4	2	2	1	1	2	1	1	1	1	1	1	1	0	1	0	1	0	0	2	3	2	4	1	1	4	4	3	3	5	3	2	1	4	2	4
S938	Femme	19	4	4	3	1	1	1	1	1	1	1	1	1	1	1	1	1	0	0	1	0	2	2	2	4	2	1	4	4	1	3	3	4	2	1	5	1	5
S939	Homme	21	4	4	3	1	1	1	1	1	1	1	1	1	1	1	1	0	0	0	0	0	2	2	1	4	2	1	5	4	1	3	5	4	1	2	5	1	5
S940	Homme	47	5	4	3	1	1	1	1	1	1	1	1	1	1	0	0	0	0	0	0	0	2	1	1	4	2	1	4	3	1	1	4	2	2	1	4	2	5
S941	Homme	23	5	3	3	2	1	1	1	1	1	1	1	1	1	0	0	0	0	0	0	0	1	2	1	4	1	2	4	4	3	3	4	4	1	4	5	1	4
S942	Homme	20	4	5	3	1	2	1	1	1	1	1	1	1	1	0	1	1	0	0	1	0	2	1	1	4	1	2	3	3	2	3	4	4	3	1	5	3	5
S943	Homme	19	3	3	4	1	1	1	1	1	1	1	1	1	1	0	0	0	0	0	0	0	2	2	1	3	3	2	3	2	4	2	3	4	3	2	4	4	3
S944	Femme	22	4	4	4	1	1	1	1	1	1	1	1	1	1	1	1	1	1	1	1	0	3	4	4	2	5	4	2	1	4	5	1	5	4	1	4	1	4
S945	Homme	23	5	4	5	1	1	1	1	1	1	1	1	1	1	0	0	0	0	0	0	0	1	1	1	5	3	2	5	5	2	4	5	4	2	1	5	2	4
S946	Femme	22	5	4	3	1	1	1	1	1	1	1	1	1	1	0	0	0	0	1	1	1	3	2	1	4	5	4	2	3	5	2	2	3	3	2	5	1	5
S947	Homme	25	2	2	4	2	1	1	1	1	1	1	1	1	1	1	1	1	0	1	1	1	3	2	2	2	4	2	3	2	3	4	3	4	3	2	3	4	3
S948	Homme	30	4	3	4	2	2	2	1	3	3	1	1	1	1	0	0	0	0	0	0	0	3	2	1	3	2	1	4	2	2	3	3	4	1	1	4	1	3
S949	Homme	26	5	4	3	1	1	1	1	1	1	1	1	1	1	0	0	0	0	0	1	0	2	1	1	3	4	3	4	3	2	3	4	4	2	1	5	4	5
S950	Homme	25	4	3	3	1	1	1	1	1	1	1	1	1	1	0	0	0	0	0	0	0	1	2	1	3	1	1	4	2	2	4	4	4	1	3	4	2	4
S951	Femme	17	2	1	1	2	2	1	1	1	1	1	1	1	1	1	1	1	1	1	1	1	3	3	3	2	4	4	2	2	4	5	2	5	4	1	3	5	2
S952	Homme	24	4	5	3	1	1	1	1	1	1	1	1	1	1	0	0	0	0	0	0	0	1	1	1	4	1	1	5	3	1	2	4	4	1	1	5	1	5
S953	Homme	24	5	2	3	1	1	1	1	1	1	1	1	1	1	0	0	0	0	0	0	0	1	1	1	4	3	1	4	4	1	1	4	4	1	1	5	3	2
S954	Femme	21	4	5	3	1	1	1	1	1	1	1	1	1	1	0	0	0	0	0	1	1	3	1	1	3	2	2	4	3	2	3	3	5	4	2	4	5	4
S955	Homme	31	5	5	3	1	1	1	1	1	1	1	1	1	1	0	1	1	0	0	0	1	2	2	1	5	4	1	4	4	2	2	5	2	2	1	4	1	5
S956	Homme	19	2	3	4	2	1	1	2	1	1	1	1	1	1	0	0	0	0	0	0	0	1	4	1	3	3	2	3	2	2	5	4	5	1	3	3	5	2
S957	Homme	20	3	5	3	1	1	1	1	1	1	1	1	1	1	0	0	0	0	0	0	0	2	2	1	5	1	1	3	4	3	2	4	3	2	1	5	1	5
S958	Homme	18	4	3	3	2	1	1	1	1	1	1	1	1	1	0	0	0	0	0	0	0	2	3	2	4	2	2	3	3	3	3	2	3	3	1	4	1	3
S959	Homme	23	5	3	2	1	1	1	2	1	1	1	1	1	1	0	1	0	1	1	1	1	3	3	3	2	4	3	3	2	3	4	2	4	3	1	5	4	4
S960	Homme	21	3	4	3	1	1	1	1	1	1	1	1	1	1	0	1	0	0	0	0	0	1	2	1	4	2	1	4	3	2	3	5	2	3	1	5	4	3
S961	Homme	19	2	2	3	1	1	1	1	1	1	1	1	1	1	0	0	0	1	0	0	1	2	4	4	3	3	3	4	3	2	3	4	4	3	3	5	2	4
S962	Homme	20	4	4	3	1	1	1	1	1	1	1	1	1	1	0	0	0	0	0	1	1	3	1	1	4	3	3	3	4	3	2	4	3	4	1	5	2	4
S963	Homme	20	2	3	3	1	1	1	1	1	1	1	1	1	1	0	0	0	0	0	0	0	1	2	1	4	4	2	4	3	1	3	4	3	1	1	4	2	4
S964	Femme	24	5	3	4	1	1	1	1	1	1	1	1	1	1	0	0	0	0	1	1	1	3	2	2	4	3	2	4	3	4	4	3	3	4	2	4	4	2
S965	Homme	23	3	3	2	1	1	1	1	1	1	2	1	1	1	0	1	0	0	0	1	1	3	2	1	2	4	2	2	1	3	4	1	4	3	2	3	5	2
S966	Femme	25	5	4	3	2	1	1	1	1	1	1	1	1	1	0	0	0	0	0	0	0	1	3	2	4	2	1	4	4	1	2	4	3	1	2	3	1	4
S967	Homme	29	4	5	3	1	1	1	1	1	1	1	1	1	1	0	0	0	0	0	0	0	2	2	1	3	2	2	4	3	2	3	4	3	1	1	5	2	4
S968	Homme	24	5	5	3	1	1	1	1	1	1	1	1	1	1	0	0	0	0	0	1	1	1	1	1	2	2	1	4	4	1	3	5	3	1	1	5	2	5
S969	Homme	24	4	5	5	1	1	1	1	1	1	1	1	1	1	0	0	0	0	0	0	0	1	1	1	4	2	1	4	4	1	2	5	2	1	1	4	1	5
S970	Homme	20	4	5	3	1	1	1	1	1	1	1	1	1	1	0	0	0	0	0	0	0	1	2	1	4	3	1	4	4	1	3	5	3	2	2	5	1	5
S971	Femme	18	2	5	5	1	1	1	1	1	1	1	1	1	1	0	0	0	0	0	0	0	1	1	1	5	1	1	5	5	1	2	4	1	1	1	5	1	5
S972	Homme	26	5	3	3	1	1	1	1	1	1	1	1	1	1	0	1	0	1	1	1	1	3	3	2	2	5	4	2	2	3	5	2	5	1	2	4	4	5
S973	Homme	20	4	2	1	2	1	1	1	1	2	1	1	1	1	0	0	0	0	0	1	1	4	3	2	3	5	4	2	3	5	4	1	4	5	1	2	5	3
S974	Homme	19	2	3	2	1	1	1	1	1	1	1	1	1	1	1	1	1	0	0	0	0	1	2	1	4	2	1	4	3	2	3	3	4	1	3	4	2	2
S975	Femme	20	2	4	5	2	1	1	1	1	1	1	1	1	1	0	0	1	0	0	1	0	2	2	2	3	1	3	4	1	4	3	1	4	3	1	5	1	4
S976	Homme	20	2	4	3	1	1	1	1	1	1	1	1	1	1	0	1	0	0	0	0	0	2	1	1	3	3	1	3	4	2	4	4	4	2	1	5	3	5
S977	Homme	22	2	4	5	1	1	1	1	1	1	1	1	1	1	0	1	0	0	0	1	0	1	1	1	4	2	1	4	3	2	1	4	1	1	2	5	4	5
S978	Homme	18	4	5	3	1	1	1	1	1	1	1	1	1	1	0	0	0	0	0	0	0	2	1	1	4	2	1	5	4	3	4	4	3	2	1	4	1	5
S979	Femme	17	2	2	2	2	1	1	3	2	1	2	1	1	1	0	0	0	0	1	0	0	4	4	2	3	5	3	2	2	2	5	4	5	4	5	2	5	1
S980	Homme	25	5	5	5	1	1	1	2	2	1	1	1	1	1	0	1	1	0	0	1	0	2	1	1	4	2	3	4	4	2	2	4	2	2	2	3	4	4
S981	Homme	24	5	4	4	1	1	1	1	1	1	1	1	1	1	0	1	0	1	0	0	0	1	2	1	4	3	2	4	4	2	3	3	3	2	1	4	3	4
S982	Homme	24	5	5	3	3	2	2	3	2	3	3	2	1	1	1	1	1	1	1	1	1	3	2	2	4	3	2	4	3	3	3	4	3	3	2	3	2	4
S983	Homme	28	5	5	4	1	1	1	1	1	1	1	1	1	1	0	0	0	0	0	1	1	2	1	1	5	4	1	3	4	2	2	5	4	1	1	5	2	5
S984	Homme	38	4	4	3	1	1	1	1	1	1	1	1	1	1	0	0	0	0	0	0	0	1	2	1	4	2	1	4	3	2	3	4	3	1	1	1	1	4
S985	Homme	24	3	4	3	2	1	1	1	1	1	1	1	1	1	0	0	0	0	0	1	0	3	2	1	3	2	4	3	3	4	1	4	4	4	1	4	1	4
S986	Homme	20	4	4	4	1	1	1	1	1	1	1	1	1	1	0	0	0	0	1	0	0	4	1	1	4	4	4	2	3	3	4	5	3	4	1	3	2	5
S987	Homme	22	6	2	5	2	1	1	1	1	1	1	1	1	1	0	0	0	1	0	0	0	1	3	2	4	2	1	5	4	1	2	5	2	1	2	2	2	2
S988	Homme	25	5	3	3	2	2	2	2	1	2	1	1	1	1	0	1	1	1	1	1	1	3	2	1	2	4	3	3	3	3	4	3	3	4	4	2	3	3
S989	Homme	20	3	4	5	1	1	1	1	1	1	1	1	1	1	0	1	0	0	0	0	0	2	1	1	4	5	2	2	4	3	4	2	4	4	3	2	4	3
S990	Homme	21	3	5	3	2	1	1	1	1	1	1	1	1	1	0	0	0	0	0	0	0	2	2	1	4	2	1	5	4	1	2	4	3	1	1	5	1	5
S991	Homme	22	5	5	3	1	1	1	1	1	1	1	1	1	1	0	0	0	0	0	0	0	1	2	2	4	2	1	3	3	2	3	4	4	1	2	5	2	4
S992	Homme	23	5	5	3	1	1	1	1	1	1	1	1	1	1	0	0	0	0	1	1	1	2	1	1	4	3	1	4	3	2	2	4	4	2	2	5	2	4
S993	Homme	24	5	4	3	2	1	1	1	1	1	1	1	1	1	0	0	0	0	1	1	0	1	2	1	3	4	1	2	2	3	2	5	2	2	3	3	3	5
S994	Homme	24	3	4	5	1	1	1	1	1	1	1	1	1	1	1	1	0	0	1	1	1	2	1	1	3	4	3	4	3	2	4	3	4	3	3	4	3	4
S995	Homme	26	5	4	2	1	1	1	1	1	1	1	1	1	1	1	1	1	0	1	1	1	3	2	2	3	4	4	4	2	4	2	4	4	3	1	4	2	4
S996	Homme	22	4	5	3	1	1	1	1	1	1	1	1	1	1	0	0	0	0	0	1	1	2	1	1	4	3	2	4	4	3	2	4	3	2	1	4	3	5
S997	Homme	24	4	4	4	1	1	1	1	1	1	1	1	1	1	0	1	0	0	1	1	1	3	2	1	3	5	5	3	3	4	4	4	4	1	1	3	2	4
S998	Homme	34	3	4	4	2	1	1	1	1	1	1	1	1	1	0	0	0	0	0	0	0	2	2	2	4	2	1	4	4	1	3	4	3	2	2	4	4	4
S999	Homme	20	4	3	2	2	1	1	1	1	1	1	1	1	1	0	0	0	0	0	0	0	1	3	3	4	2	1	4	4	2	2	3	3	2	1	2	5	1
S1000	Femme	18	2	2	5	2	1	3	3	2	1	1	1	1	1	0	1	1	1	1	1	1	4	3	3	3	4	4	2	3	4	4	3	4	4	4	2	4	1
S1001	Homme	23	4	5	3	1	1	1	1	1	1	1	1	1	1	0	0	0	0	0	0	0	1	1	1	5	1	1	4	5	1	1	5	2	1	1	5	1	5
S1002	Homme	31	4	3	2	2	1	1	1	1	1	1	1	1	1	0	1	0	1	1	1	1	3	1	1	2	5	4	2	2	4	3	2	4	3	2	3	4	2
S1003	Homme	23	4	4	3	1	1	1	1	1	1	1	1	1	1	0	0	0	0	0	1	1	3	2	1	4	4	3	2	3	3	4	2	4	3	3	4	3	4
S1004	Homme	20	2	4	5	2	1	1	1	1	1	2	1	1	1	0	0	0	0	0	0	0	2	2	1	5	3	1	4	5	1	4	4	4	2	2	5	3	4
S1005	Homme	23	4	3	4	1	1	1	1	1	1	1	1	1	1	0	0	0	0	0	0	0	2	2	1	4	1	1	4	1	2	2	4	3	2	2	4	4	4
S1006	Homme	37	4	3	4	1	1	1	1	1	1	1	1	1	1	0	0	0	0	1	1	1	3	1	1	3	5	4	2	3	5	5	2	4	4	3	4	3	4
S1007	Femme	17	2	4	2	2	1	1	2	1	2	1	1	1	1	0	0	0	0	0	0	0	2	2	2	1	2	2	4	1	2	3	4	4	3	2	2	2	4
S1008	Homme	20	3	5	5	1	1	1	1	1	1	1	1	1	1	0	0	0	0	0	0	0	1	2	1	4	2	1	4	4	2	1	5	2	1	2	4	2	5
S1009	Homme	20	3	3	5	3	1	1	2	1	1	1	1	1	1	0	0	0	0	0	0	0	3	1	1	3	5	3	2	3	3	2	3	3	3	1	4	5	1
S1010	Homme	22	5	4	3	1	1	1	1	1	1	1	1	1	1	0	0	0	0	0	0	0	2	2	1	4	3	2	3	3	1	1	4	3	2	2	4	2	4
S1011	Homme	23	3	4	5	1	1	1	1	1	1	1	1	1	1	0	0	0	0	0	0	0	1	1	1	4	2	1	5	3	1	2	4	2	1	2	4	2	4
S1012	Homme	21	5	5	3	1	1	1	1	1	1	1	1	1	1	0	0	0	0	0	0	0	1	1	1	4	2	2	4	4	1	3	5	3	1	1	5	1	5
S1013	Femme	17	2	3	5	2	1	1	1	1	1	1	1	1	1	0	0	0	0	0	0	0	4	2	1	2	4	3	2	2	4	5	1	5	5	2	4	4	2
S1014	Homme	18	2	2	2	1	1	1	2	1	1	1	1	1	1	0	0	0	0	1	1	1	3	2	1	2	4	5	1	2	4	4	1	3	4	5	3	3	2
S1015	Homme	21	4	4	2	2	1	1	1	1	2	1	1	1	1	0	0	1	0	0	0	0	1	2	1	4	2	1	4	4	2	1	5	3	1	1	5	1	4
S1016	Homme	33	4	4	2	1	1	1	1	1	1	1	1	1	1	1	1	0	1	1	1	1	3	2	2	3	4	2	3	2	2	3	3	4	3	2	5	3	4
S1017	Homme	21	4	4	2	2	1	1	1	1	1	1	1	1	1	0	0	1	0	0	0	1	2	2	2	4	5	2	2	3	1	3	4	4	2	2	3	4	3
S1018	Homme	22	5	2	3	1	1	1	1	1	1	1	1	1	1	0	0	0	0	0	0	0	2	2	2	2	2	1	2	1	2	3	3	4	2	4	2	5	2
S1019	Homme	24	5	3	2	2	1	1	1	1	1	1	1	1	1	0	0	0	0	1	1	1	3	2	1	4	4	1	4	3	4	3	3	3	3	1	2	3	3
S1020	Homme	26	5	5	4	1	1	1	1	1	1	1	1	1	1	0	1	1	0	0	0	0	1	1	1	4	1	1	4	4	1	2	4	3	1	1	3	1	5
S1021	Homme	23	6	5	4	1	1	1	1	1	1	1	1	1	1	0	0	0	0	0	0	0	1	3	2	5	3	1	4	5	2	1	5	1	2	1	5	1	5
S1022	Homme	27	6	2	3	2	1	1	2	1	2	1	1	1	1	0	0	0	0	0	0	0	1	3	2	2	1	1	4	1	1	1	5	3	2	1	2	2	2
S1023	Homme	23	5	3	3	1	1	1	1	1	1	1	1	1	1	0	1	0	0	0	1	1	3	3	3	2	5	4	2	2	4	4	1	3	3	2	3	5	3
S1024	Femme	22	5	3	5	1	1	1	1	1	1	1	1	1	1	0	1	1	0	1	1	1	3	1	1	4	4	4	3	2	4	4	5	4	5	1	5	4	4
S1025	Femme	26	5	3	4	1	1	1	1	1	1	1	1	1	1	0	1	1	1	0	1	1	3	2	1	3	3	1	3	3	1	4	3	4	3	1	4	3	3
S1026	Femme	17	2	4	3	2	1	1	1	1	1	1	1	1	1	0	1	0	0	1	1	1	3	3	2	3	3	4	2	2	3	3	2	3	3	2	3	4	3
S1027	Homme	37	5	3	3	1	1	1	1	1	1	1	1	1	1	0	0	0	0	0	0	0	1	2	1	4	2	2	4	3	2	2	1	3	1	2	4	4	4
S1028	Homme	26	5	1	1	2	1	1	1	1	1	1	1	1	1	0	1	0	0	0	1	0	1	1	1	2	2	1	4	1	2	4	2	4	1	1	4	1	1
S1029	Homme	29	2	3	2	1	1	1	1	1	1	1	1	1	1	0	0	0	0	1	1	1	2	2	2	4	3	2	2	3	3	4	2	5	2	1	4	4	4
S1030	Homme	23	5	3	3	1	1	1	1	1	1	1	1	1	1	0	1	0	0	1	1	1	3	1	1	4	4	4	2	3	5	3	3	3	4	2	3	4	3
S1031	Femme	23	6	4	3	2	1	1	1	1	3	1	1	1	1	0	0	0	0	0	0	0	2	2	1	4	3	1	4	4	3	2	3	3	1	4	4	1	4
S1032	Homme	20	4	4	3	1	1	1	1	1	1	1	1	1	1	0	0	0	0	0	1	0	3	2	2	4	4	2	3	4	2	3	4	3	4	2	2	2	4
S1033	Femme	18	2	4	2	2	1	1	2	1	2	1	2	1	1	0	1	0	1	1	0	1	3	3	2	4	3	5	4	4	3	5	2	4	2	4	2	2	2
S1034	Homme	22	4	4	3	1	1	1	1	1	1	1	1	1	1	0	0	0	0	0	0	0	1	3	2	4	2	1	4	4	2	2	4	2	2	2	4	2	4
S1035	Femme	20	3	4	3	2	1	1	1	1	1	1	1	1	1	0	0	0	0	1	1	0	3	2	2	3	2	1	4	2	3	4	4	4	3	1	5	1	4
S1036	Homme	18	2	5	3	1	1	1	1	1	1	1	1	1	1	0	0	0	0	1	1	1	2	2	1	4	3	2	4	4	2	2	5	2	1	1	4	1	5
S1037	Homme	26	3	3	4	2	1	1	1	1	2	1	1	1	1	1	0	1	0	1	0	1	3	4	2	3	4	1	4	4	1	4	4	3	3	1	3	1	4
S1038	Homme	21	5	3	4	1	1	1	1	1	1	1	1	1	1	0	1	0	0	0	1	0	2	3	2	4	2	1	3	4	3	3	4	3	2	3	4	1	4
S1039	Femme	20	2	2	3	2	2	2	2	1	2	2	1	1	1	1	1	1	1	1	0	1	4	3	3	1	5	3	3	2	4	5	1	5	3	5	1	4	2
S1040	Homme	20	2	4	5	1	1	1	1	1	1	1	1	1	1	0	0	0	0	0	0	0	1	3	1	4	2	1	4	4	1	3	4	3	2	2	4	4	4
S1041	Homme	19	6	4	2	1	1	1	1	1	1	1	1	1	1	0	0	0	0	1	0	0	1	1	1	5	2	1	4	4	1	4	5	3	1	1	5	1	4
S1042	Homme	24	6	3	4	1	1	1	1	1	1	1	1	1	1	0	0	0	0	0	0	1	2	1	1	3	2	2	4	3	2	3	4	3	2	1	4	3	2
S1043	Homme	23	5	4	4	1	1	1	1	1	1	1	1	1	1	0	1	0	0	0	1	1	2	2	1	2	3	3	2	2	3	4	3	4	3	3	5	1	5
S1044	Homme	18	2	4	3	1	1	1	1	1	1	1	1	1	1	0	0	0	0	0	0	0	1	3	2	5	1	1	5	5	1	2	5	2	1	1	5	1	5
S1045	Homme	20	3	4	3	1	1	1	1	1	1	1	1	1	1	0	0	0	0	0	0	0	1	3	1	4	2	1	4	3	1	1	4	3	1	2	5	4	5
S1046	Homme	21	2	3	2	1	1	1	1	1	1	1	1	1	1	0	1	1	1	0	0	0	3	3	4	3	4	3	3	2	3	4	4	4	4	1	5	2	4
S1047	Homme	19	2	4	4	2	1	1	1	1	1	1	1	1	1	0	0	0	0	0	0	0	1	1	2	3	2	1	4	4	1	3	4	3	1	2	4	1	4
S1048	Homme	25	4	4	5	1	1	1	1	1	1	1	1	1	1	0	0	0	0	0	0	0	2	2	1	3	3	3	3	4	4	4	3	4	3	1	5	1	5
S1049	Femme	26	4	3	3	2	1	1	2	1	1	1	1	1	1	0	1	0	0	1	1	1	3	2	2	3	4	2	2	3	3	4	2	4	3	2	4	3	4
S1050	Homme	25	4	4	4	1	1	1	1	1	1	1	1	1	1	0	1	0	1	1	1	1	3	1	1	4	3	4	3	2	4	3	2	2	4	2	4	4	4
S1051	Homme	26	4	2	1	2	2	1	2	1	1	2	1	1	1	0	1	0	1	1	1	1	2	2	1	2	5	4	1	3	4	4	2	4	4	4	2	4	1
S1052	Homme	35	3	3	3	1	1	1	1	1	1	1	1	1	1	1	0	0	0	0	0	0	2	2	1	4	3	1	3	3	3	2	4	3	3	1	4	1	4
S1053	Homme	21	2	3	3	3	1	2	2	1	1	2	1	1	1	0	1	0	0	1	1	1	3	2	1	3	3	3	4	2	3	4	3	4	3	1	4	3	2
S1054	Homme	20	4	4	2	1	1	1	1	1	1	1	1	1	1	0	0	0	0	0	0	1	3	1	1	5	2	3	4	4	4	2	3	3	3	1	5	2	5
S1055	Femme	23	3	3	2	1	1	1	1	1	1	1	1	1	1	1	1	0	0	1	1	1	3	3	2	2	4	5	1	1	5	4	1	4	3	2	1	3	4
S1056	Homme	27	3	4	3	1	1	1	1	3	2	1	1	1	1	0	0	0	0	0	0	0	1	2	1	3	1	2	3	2	2	3	4	3	1	2	5	2	5
S1057	Homme	24	5	4	3	1	1	1	1	1	1	1	1	1	1	0	0	0	0	0	0	0	3	2	1	3	2	2	4	2	3	3	2	4	2	2	4	4	5
S1058	Homme	22	5	4	3	1	1	1	1	1	1	1	1	1	1	0	0	0	0	0	0	0	2	2	1	4	3	3	4	4	2	3	3	3	3	1	3	1	4
S1059	Homme	25	4	2	3	2	2	1	2	2	2	2	1	1	1	0	1	1	1	0	1	1	4	3	3	3	4	4	2	2	3	4	3	5	3	2	3	4	2
S1060	Homme	23	4	4	3	1	1	1	1	1	1	1	1	1	1	0	0	0	0	0	0	0	2	3	2	3	3	1	3	3	1	3	4	3	2	1	3	4	4
S1061	Homme	19	2	2	1	1	1	1	1	1	1	1	1	1	1	1	1	0	0	0	1	1	3	2	1	3	4	4	3	2	4	4	3	5	3	2	4	3	4
S1062	Femme	24	5	4	3	2	1	2	2	1	1	1	1	1	1	0	1	0	0	0	1	0	2	3	2	4	3	2	3	3	1	2	4	4	2	1	3	1	3
S1063	Homme	23	4	4	3	1	1	1	1	1	2	1	1	1	1	0	0	0	0	1	1	0	2	2	1	4	5	3	2	4	3	2	4	2	3	1	5	3	4
S1064	Homme	20	4	4	3	2	1	1	1	1	1	1	1	1	1	0	0	0	0	0	0	0	1	2	1	4	2	2	4	3	1	2	5	3	1	1	5	2	4
S1065	Homme	19	4	5	4	1	1	1	1	1	1	1	1	1	1	0	1	0	0	0	0	0	1	2	2	4	1	2	4	4	2	2	3	3	1	1	3	1	4
S1066	Homme	26	4	4	2	1	1	1	1	1	1	1	1	1	1	0	1	0	0	0	1	0	2	2	1	4	4	2	2	4	3	4	3	4	3	1	4	1	4
S1067	Homme	18	3	4	5	1	1	1	1	1	1	1	1	1	1	1	1	0	0	0	0	0	2	2	1	4	1	1	4	3	2	3	4	3	2	2	4	2	4
S1068	Homme	22	2	3	4	1	1	1	1	1	1	1	1	1	1	1	0	1	0	0	0	0	1	2	1	3	3	2	3	3	2	3	3	4	1	1	3	2	4
S1069	Homme	24	4	4	5	1	1	1	1	1	1	1	1	1	1	0	1	0	0	0	0	0	1	2	1	4	2	2	3	3	1	3	4	3	1	2	3	2	4
S1070	Femme	22	5	1	1	3	2	2	1	1	2	1	1	1	1	0	1	1	1	0	1	1	3	3	3	3	4	3	2	2	3	4	4	5	3	4	2	3	2
S1071	Femme	23	5	4	4	1	1	1	1	1	1	1	1	1	1	0	0	0	0	0	0	0	2	3	2	4	4	2	3	2	3	3	3	4	2	2	4	2	4
S1072	Homme	21	3	4	3	1	1	1	1	1	1	1	1	1	1	0	0	0	0	0	0	0	2	1	1	3	2	2	3	3	2	3	4	4	3	1	5	4	4
S1073	Femme	23	6	4	2	2	1	1	1	1	2	1	1	1	1	1	1	1	1	1	1	1	2	2	2	4	4	3	3	2	3	4	2	5	2	1	4	1	2
S1074	Homme	21	2	4	3	1	1	1	1	1	1	1	1	1	1	0	1	1	1	1	1	1	4	4	2	2	5	5	2	1	5	5	1	5	5	2	5	5	4
S1075	Homme	22	5	3	3	1	1	1	1	1	1	1	1	1	1	0	0	0	0	1	1	1	2	1	1	3	4	3	3	2	3	4	4	4	2	2	4	1	4
S1076	Homme	20	3	2	4	1	1	1	1	1	1	1	1	1	1	0	1	0	0	0	0	0	1	2	1	4	3	5	4	4	2	3	3	3	3	3	5	2	4
S1077	Homme	20	3	5	3	1	1	1	1	1	1	1	1	1	1	0	1	0	0	0	1	0	2	1	1	4	2	1	4	3	1	2	4	3	2	1	4	1	4
S1078	Homme	21	5	3	3	2	1	1	1	1	1	1	1	1	1	1	0	0	0	0	1	0	2	2	2	4	2	1	4	3	2	4	4	4	2	2	3	3	4
S1079	Homme	24	4	3	2	2	2	2	1	1	2	2	1	1	1	1	1	1	1	0	0	1	2	3	3	4	2	2	3	3	2	3	2	4	3	1	2	4	2
S1080	Homme	23	4	4	3	1	1	1	1	1	1	1	1	1	1	0	0	0	0	0	0	0	1	1	1	3	1	2	5	3	2	2	4	2	1	1	5	3	4
S1081	Homme	24	5	5	3	1	1	1	1	1	1	1	1	1	1	0	0	0	0	1	1	0	3	1	1	3	3	1	4	3	2	3	4	2	2	1	5	2	5
S1082	Homme	23	5	3	3	1	1	1	1	1	2	1	1	1	1	1	1	1	1	0	0	0	1	2	2	4	3	2	3	3	3	4	4	4	3	1	4	3	4
S1083	Homme	23	4	3	3	1	1	1	1	1	1	1	1	1	1	0	0	0	0	0	0	0	1	1	1	3	2	1	3	3	1	3	4	3	1	1	5	5	5
S1084	Homme	31	5	4	4	1	1	1	1	1	1	1	1	1	1	0	0	0	0	0	0	0	1	1	1	4	3	2	4	4	2	2	4	3	2	1	4	2	4
S1085	Homme	19	2	5	3	1	1	1	1	1	1	1	1	1	1	0	1	0	0	1	1	0	1	1	1	4	4	1	4	4	1	3	5	2	1	1	5	1	5
S1086	Homme	23	4	2	3	1	1	1	1	1	1	1	1	1	1	0	1	0	0	0	1	0	1	2	1	3	2	1	3	2	2	4	2	4	2	1	4	5	1
S1087	Homme	23	5	4	2	2	1	1	1	1	1	1	1	1	1	0	0	0	0	1	1	1	2	2	1	3	3	3	4	2	3	3	3	4	3	2	2	2	2
S1088	Homme	19	4	2	3	2	1	2	2	1	1	2	1	1	1	1	1	1	1	0	0	0	3	3	3	2	1	1	5	2	2	5	4	5	3	3	2	2	2
S1089	Homme	26	6	4	5	2	2	2	2	2	2	2	1	1	1	0	0	0	0	0	0	0	1	2	1	4	1	1	4	4	1	2	4	4	1	2	4	2	4
S1090	Homme	19	2	4	3	1	1	1	1	1	1	1	1	1	1	0	0	0	0	0	0	0	1	2	1	5	1	1	5	4	1	1	5	3	1	1	5	1	4
S1091	Homme	19	2	5	3	1	1	1	1	1	1	1	1	1	1	0	0	0	0	0	0	0	1	3	3	5	1	1	5	4	2	2	4	2	3	1	5	2	5
S1092	Homme	26	5	2	3	2	1	1	1	1	2	1	1	1	1	0	0	0	0	0	0	0	2	2	1	2	4	2	3	2	2	4	3	4	2	1	2	3	2
S1093	Homme	22	4	4	3	2	1	1	2	1	1	1	1	1	1	0	0	0	0	0	0	0	1	1	1	3	2	1	5	2	1	4	5	4	1	2	2	4	2
S1094	Homme	25	5	4	3	1	1	1	1	1	1	1	1	1	1	0	0	0	0	0	0	0	2	2	1	2	2	1	3	2	3	3	3	4	3	1	3	4	4
S1095	Homme	20	3	4	3	2	1	1	1	1	1	1	1	1	1	1	1	0	1	0	0	0	3	1	1	3	2	1	3	2	2	4	3	4	3	5	3	2	4
S1096	Homme	24	5	5	1	1	1	1	1	1	1	1	1	1	1	0	0	0	0	0	1	1	3	2	1	3	3	4	2	2	5	4	1	4	5	1	3	4	3
S1097	Femme	18	2	3	1	2	1	1	1	1	1	1	1	1	2	1	1	1	1	1	1	1	4	3	3	2	4	4	2	2	4	4	2	4	4	3	2	3	1
S1098	Homme	20	3	4	3	1	1	1	1	1	1	1	1	1	1	0	0	0	0	0	0	0	1	2	2	5	2	1	4	4	2	3	4	3	1	3	4	3	4
S1099	Homme	22	5	5	3	1	1	1	1	1	1	1	1	1	1	0	0	0	0	0	0	0	1	1	1	4	2	1	4	4	1	2	4	4	1	1	5	1	5
S1100	Homme	20	3	3	5	1	1	1	1	1	1	1	1	1	1	0	1	0	0	1	1	1	1	2	1	5	1	1	4	5	1	1	4	2	1	1	4	1	4
S1101	Femme	22	2	3	2	2	1	1	1	1	1	1	1	1	1	0	1	0	0	1	1	1	3	2	2	1	3	4	2	1	5	5	2	5	4	2	4	2	4
S1102	Homme	24	4	4	3	1	1	1	1	1	1	1	1	1	1	0	0	0	0	0	0	0	1	2	1	4	2	2	4	4	1	4	4	4	1	3	3	3	4
S1103	Homme	21	4	3	2	1	1	1	1	1	1	1	1	1	1	0	0	0	0	0	1	1	2	2	1	3	2	3	4	3	3	2	4	3	2	1	3	2	3
S1104	Femme	24	4	4	5	1	1	2	2	1	1	1	1	1	1	0	0	0	0	0	0	0	1	2	2	4	3	1	4	4	2	3	5	4	1	2	5	3	4
S1105	Homme	21	4	5	4	1	1	1	1	1	1	1	1	1	1	0	0	0	0	0	0	0	1	2	2	4	2	1	4	4	2	3	4	4	1	1	3	1	5
S1106	Homme	24	2	4	3	1	1	1	1	1	1	1	1	1	1	0	1	1	1	1	0	1	3	1	1	3	5	4	2	3	4	4	2	4	4	1	3	3	4
S1107	Homme	20	3	5	4	1	1	1	1	1	1	1	1	1	1	0	0	0	0	0	0	0	2	1	1	4	2	1	4	3	1	2	5	2	2	1	4	3	5
S1108	Homme	26	6	4	3	1	1	1	1	1	1	1	1	1	1	0	0	0	0	0	0	0	1	2	1	4	2	2	4	3	2	2	4	3	2	2	4	4	5
S1109	Homme	21	3	3	4	2	1	1	2	1	1	1	1	1	1	0	1	0	1	0	1	1	3	3	3	3	4	3	2	1	4	3	2	4	4	1	2	3	4
S1110	Femme	21	4	1	1	3	1	2	2	1	1	1	1	1	1	0	0	0	0	1	1	1	4	3	3	2	5	5	1	2	5	5	1	5	4	1	3	3	1
S1111	Homme	21	3	5	4	1	1	1	1	1	1	1	1	1	1	0	0	0	0	0	0	0	2	2	1	4	1	1	4	4	1	2	4	2	2	1	5	1	5
S1112	Homme	34	5	3	3	1	1	1	1	1	1	1	1	1	1	0	0	0	0	0	0	0	1	1	1	4	1	1	4	3	1	1	4	3	1	2	5	1	5
S1113	Homme	23	4	3	4	1	1	1	1	1	1	1	1	1	1	0	1	0	1	0	0	1	2	3	2	2	4	2	3	2	4	4	2	4	2	1	4	4	4
S1114	Homme	22	5	3	3	1	1	1	1	1	1	1	1	1	1	0	0	1	0	0	0	0	2	2	2	3	3	2	4	3	2	3	3	3	2	2	4	4	3
S1115	Homme	21	4	3	3	1	1	1	1	1	1	1	1	1	1	0	0	0	0	0	0	0	1	1	1	3	2	1	4	3	1	1	3	1	1	1	5	1	5
S1116	Femme	22	5	4	4	1	1	1	1	1	1	1	1	1	1	0	0	0	0	0	0	0	1	1	1	5	3	1	3	5	2	2	5	2	1	2	5	1	5
S1117	Homme	19	2	4	5	1	1	1	1	1	1	1	1	1	1	0	0	0	0	1	1	1	3	2	1	2	4	2	1	3	5	4	1	4	4	1	3	2	4
S1118	Femme	28	3	4	5	1	1	1	1	1	1	1	1	1	1	0	0	0	0	0	1	1	3	1	1	4	4	2	2	4	3	3	4	3	3	1	5	1	5
S1119	Homme	32	5	4	5	1	1	1	1	1	1	1	1	1	1	0	1	0	0	0	1	0	1	1	1	3	4	3	3	2	2	4	3	4	2	2	4	2	4
S1120	Femme	23	3	2	1	2	2	2	3	1	2	2	1	1	1	1	1	1	1	1	1	1	4	3	3	2	4	4	3	2	4	5	2	5	4	4	3	4	2
S1121	Femme	18	2	4	4	2	1	1	1	1	1	1	1	1	1	0	1	1	1	0	1	1	3	2	1	3	5	3	4	2	4	4	2	4	1	2	4	2	2
S1122	Homme	31	1	4	3	1	1	1	1	1	1	1	1	1	1	0	0	0	0	0	0	0	1	1	1	5	3	2	3	5	1	3	4	3	1	1	3	4	5
S1123	Homme	47	2	3	1	2	1	1	1	1	1	1	1	1	1	0	0	0	0	0	0	0	2	3	2	2	2	3	2	4	3	3	2	5	3	2	3	3	3
S1124	Homme	21	3	5	3	1	1	1	1	1	1	1	1	1	1	0	0	0	0	0	1	1	2	1	1	3	1	3	4	3	1	2	4	2	2	1	5	1	5
S1125	Homme	25	5	4	3	1	1	1	1	1	1	1	1	1	1	0	0	0	0	0	0	0	1	1	1	4	1	3	3	4	3	2	4	2	1	1	5	2	5
S1126	Femme	20	4	3	5	1	1	1	1	1	1	1	1	1	1	0	0	0	0	0	0	0	1	1	1	5	3	2	4	5	2	2	4	2	1	1	5	1	4
S1127	Homme	20	3	5	3	1	1	1	1	1	1	1	1	1	1	0	0	0	0	0	0	0	1	2	2	4	1	1	5	4	1	1	5	3	1	1	5	1	5
S1128	Homme	18	2	4	4	1	1	1	1	1	1	1	1	1	1	0	0	0	0	0	1	0	3	1	1	3	4	3	2	3	3	2	2	4	3	1	3	1	3
S1129	Femme	20	4	5	3	1	1	1	1	1	1	1	1	1	1	1	1	0	0	0	0	0	2	2	1	4	1	3	4	3	2	3	4	3	2	2	5	1	5
S1130	Femme	21	3	4	3	1	1	1	1	1	1	1	1	1	1	0	0	0	0	0	0	0	1	2	2	3	2	1	4	4	1	2	4	2	1	1	4	2	5
S1131	Homme	19	2	4	5	1	1	1	1	1	1	1	1	1	1	0	0	0	0	0	0	0	2	1	1	4	2	1	4	4	2	1	5	2	1	1	5	2	4
S1132	Femme	44	4	2	2	1	1	1	1	1	1	1	1	1	1	0	1	0	0	0	1	1	3	3	3	3	4	3	2	2	3	5	3	5	3	2	4	1	3
S1133	Homme	25	2	2	5	1	1	1	1	1	2	1	1	1	1	0	0	0	0	1	1	1	2	2	2	4	3	2	3	3	2	2	3	4	3	1	4	2	4
S1134	Homme	21	2	5	3	1	1	1	1	1	1	1	1	1	1	0	0	0	0	0	0	0	1	1	1	5	1	1	4	5	2	1	5	2	2	1	5	1	5
S1135	Homme	19	4	3	4	1	1	1	1	1	1	1	1	1	1	1	1	0	0	1	1	0	1	2	1	3	2	1	3	3	3	1	4	4	4	2	4	1	4
S1136	Homme	19	3	3	2	1	1	1	1	1	1	1	1	1	1	1	1	1	0	0	1	1	2	2	3	4	4	2	3	4	2	2	5	4	4	3	5	2	1
S1137	Femme	19	3	4	3	1	1	1	1	1	1	1	1	1	1	0	0	0	0	0	0	0	1	2	1	3	2	1	4	3	2	2	4	3	1	4	4	2	4
S1138	Homme	21	4	4	4	1	1	1	1	1	1	1	1	1	1	0	0	0	0	0	0	0	1	1	1	4	4	3	4	3	2	2	5	3	1	2	3	1	4
S1139	Homme	37	2	2	4	1	1	1	1	1	1	1	1	1	1	1	1	1	1	1	1	1	4	2	2	1	4	4	2	1	4	4	2	5	5	5	2	3	2
S1140	Homme	24	5	3	4	1	1	1	1	1	1	1	1	1	1	0	0	0	0	1	1	0	2	2	1	3	3	2	3	3	3	3	2	3	2	1	5	3	3
S1141	Homme	18	2	3	3	1	1	1	1	1	2	1	1	1	1	0	0	1	0	0	0	0	1	3	1	4	1	1	5	3	1	3	3	4	1	3	3	3	3
S1142	Femme	18	2	1	2	2	1	1	1	1	1	1	1	1	1	0	1	0	0	1	1	1	3	3	1	2	4	4	1	3	4	5	1	5		3	1	4	1
S1143	Homme	19	2	3	3	3	1	1	1	1	3	1	1	1	2	0	0	0	0	0	0	0	2	2	2	4	4	3	3	4	2	2	4	4		3	3	4	4
S1144	Homme	19	2	4	4	1	1	1	1	1	1	1	1	1	1	0	1	1	0	0	0	0	2	2	1	4	4	3	3	4	3	4	4	4	3	1	4	3	4
S1145	Homme	43	2	3	3	2	1	1	1	1	2	1	1	1	1	0	1	0	0	0	0	1	2	3	2	2	2	1	3	2	2	4	4	4	2	2	4	2	4
S1146	Homme	25	5	3	2	2	1	1	1	1	2	1	1	1	2	0	0	0	1	0	0	0	2	2	2	3	2	1	4	3	1	3	2	2	2	2	3	2	2
S1147	Homme	20	4	4	3	1	1	1	1	1	1	1	1	1	1	0	0	0	0	0	0	0	2	2	1	3	2	1	4	3	3	3	4	3	2	2	5	2	4
S1148	Homme	20	3	2	1	1	1	1	2	1	2	1	1	1	1	0	1	1	1	0	1	1	4	3	3	2	4	5	2	1	5	5	1	4	5	3	2	4	2
